# Supplementary material for: Comparison of antimicrobial photodynamic therapy protocols as adjunct treatment in the management of initial pericoronitis: a randomized, controlled, double-blind clinical trial
Source: Clin Oral Investig. 2026 May 7;30(6):218. doi: 10.1007/s00784-026-06898-5 (PMC13152969; doi:10.1007/s00784-026-06898-5)
Supplement: Supplementary file 1 — Supplementary Material 1 [file 784_2026_6898_MOESM1_ESM.xlsx]

## Sheet: TNF-a (12)
File Name: C:\Documents and Settings\Administrator\My Documents\2024\Tania-Mayer\Tania 27-11-2024.rbx
Analyte: TNF-a (12)
Acquisition Date: 27-Nov-2024, 01:26 PM
Reader Serial Number: LX10009222404
Plate ID:
RP1 PMT (Volts): 514.04
RP1 Target: 3697
Analyte	Type	Well	Outlier	FI	FI - Bkgd	Std Dev	%CV	Conc in Range	Obs Conc	Obs Conc %CV	Exp Conc	(Obs/Exp) * 100	Bead Count	Sampling Errors
TNF-a (12)	B	H1,H2	0	9.5	9.5	0.71	7.44
TNF-a (12)	S1	A1,A2	0	6407.8	6398.3	1369.31	21.37	2238.61	2238.61	0	2230	100
TNF-a (12)	S2	B1,B2	0	3950	3940.5	453.96	11.49	739.3	739.3	15.54	743.33	99
TNF-a (12)	S3	C1,C2	0	1545.3	1535.8	164.4	10.64	255.29	255.29	11.15	247.78	103
TNF-a (12)	S4	D1,D2	0	494.5	485	43.13	8.72	78.16	78.16	9.1	82.59	95
TNF-a (12)	S5	E1,E2	0	192.3	182.8	17.32	9.01	28.67	28.67	9.8	27.53	104
TNF-a (12)	S6	F1,F2	0	71.5	62	2.12	2.97	9.21	9.21	3.67	9.18	100
TNF-a (12)	S7	G1,G2	0	32.5	23	0.71	2.18	3.03	3.03	3.66	3.06	99
TNF-a (12)	X1	A3,A4	0	12.3	2.8	0.35	2.89	OOR <	OOR <
TNF-a (12)	X2	B3,B4	0	13	3.5	0	0	OOR <	*0.01	0
TNF-a (12)	X3	C3,C4	0	9.3	-0.3	0.35	3.82	OOR <	OOR <
TNF-a (12)	X4	D3,D4	0	14	4.5	1.41	10.1	OOR <	*0.16	129.63
TNF-a (12)	X5	E3,E4	0	10.8	1.3	1.06	9.87	OOR <	OOR <
TNF-a (12)	X6	F3,F4	0	11.5	2	0.71	6.15	OOR <	OOR <
TNF-a (12)	X7	G3,G4	0	13.5	4	0.71	5.24	OOR <	*0.09	119.5
TNF-a (12)	X8	H3,H4	0	10.5	1	0.71	6.73	OOR <	OOR <
TNF-a (12)	X9	A5,A6	0	11.8	2.3	1.06	9.03	OOR <	OOR <
TNF-a (12)	X10	B5,B6	0	11.8	2.3	0.35	3.01	OOR <	OOR <
TNF-a (12)	X11	C5,C6	0	12	2.5	0	0	OOR <	OOR <
TNF-a (12)	X12	D5,D6	0	12	2.5	1.41	11.79	OOR <	OOR <	0
TNF-a (12)	X13	E5,E6	0	16	6.5	1.41	8.84	OOR <	*0.47	46.32
TNF-a (12)	X14	F5,F6	0	12	2.5	1.41	11.79	OOR <	OOR <	0
TNF-a (12)	X15	G5,G6	0	10.5	1	0.71	6.73	OOR <	OOR <
TNF-a (12)	X16	H5,H6	0	11.3	1.8	0.35	3.14	OOR <	OOR <
TNF-a (12)	X17	A7,A8	0	13	3.5	0	0	OOR <	*0.01	0
TNF-a (12)	X18	B7,B8	0	13.5	4	0.71	5.24	OOR <	*0.09	119.5
TNF-a (12)	X19	C7,C8	0	13.3	3.8	0.35	2.67	OOR <	*0.05	103.26
TNF-a (12)	X20	D7,D8	0	14	4.5	0	0	OOR <	*0.16	0
TNF-a (12)	X21	E7,E8	0	12.3	2.8	0.35	2.89	OOR <	OOR <
TNF-a (12)	X22	F7,F8	0	11	1.5	1.41	12.86	OOR <	OOR <
TNF-a (12)	X23	G7,G8	0	11.8	2.3	0.35	3.01	OOR <	OOR <
TNF-a (12)	X24	H7,H8	0	10.5	1	0.71	6.73	OOR <	OOR <
TNF-a (12)	X25	A9,A10	0	46	36.5	2.83	6.15	5.16	5.16	8.67
TNF-a (12)	X26	B9,B10	0	10.8	1.3	0.35	3.29	OOR <	OOR <
TNF-a (12)	X27	C9,C10	0	10.5	1	0.71	6.73	OOR <	OOR <
TNF-a (12)	X28	D9,D10	0	705	695.5	9.9	1.4	113.02	113.02	1.46
TNF-a (12)	X29	E9,E10	0	12	2.5	1.41	11.79	OOR <	OOR <	0
TNF-a (12)	X30	F9,F10	0	11	1.5	1.41	12.86	OOR <	OOR <
TNF-a (12)	X31	G9,G10	0	14.3	4.8	1.06	7.44	OOR <	*0.20	79.74
TNF-a (12)	X32	H9,H10	0	11.5	2	0.71	6.15	OOR <	OOR <
TNF-a (12)	X33	A11,A12	0	12.3	2.8	0.35	2.89	OOR <	OOR <
TNF-a (12)	X34	B11,B12	0	16.3	6.8	2.47	15.23	OOR <	*0.50	74.86
TNF-a (12)	X35	C11,C12	0	9.5	0	2.12	22.33	OOR <	OOR <
TNF-a (12)	X36	D11,D12	0	9.8	0.3	0.35	3.63	OOR <	OOR <
TNF-a (12)	X37	E11,E12	0	14	4.5	0	0	OOR <	*0.16	0
TNF-a (12)	X38	F11,F12	0	12.5	3	0.71	5.66	OOR <	OOR <	0
TNF-a (12)	X39	G11,G12	0	13.8	4.3	1.06	7.71	OOR <	*0.12	126.08
TNF-a (12)	X40	H11,H12	0	11	1.5	0	0	OOR <	OOR <
Analyte	Type	Well	Outlier	FI	FI - Bkgd	Std Dev	%CV	Conc in Range	Obs Conc	Obs Conc %CV	Exp Conc	(Obs/Exp) * 100	Bead Count	Sampling Errors
TNF-a (12)	B	H1	0	9	9								51
TNF-a (12)	B	H2	0	10	10								51
TNF-a (12)	S1	A1	0	5439.5	5430			1264.76	1264.76		2230	57	52
TNF-a (12)	S1	A2	0	7376	7366.5			OOR >	OOR >		2230	***	61
TNF-a (12)	S2	B1	0	4271	4261.5			824.9	824.9		743.33	111	67
TNF-a (12)	S2	B2	0	3629	3619.5			661.55	661.55		743.33	89	50
TNF-a (12)	S3	C1	0	1429	1419.5			235.24	235.24		247.78	95	57
TNF-a (12)	S3	C2	0	1661.5	1652			275.49	275.49		247.78	111	50
TNF-a (12)	S4	D1	0	464	454.5			73.13	73.13		82.59	89	57
TNF-a (12)	S4	D2	0	525	515.5			83.19	83.19		82.59	101	59
TNF-a (12)	S5	E1	0	180	170.5			26.68	26.68		27.53	97	58
TNF-a (12)	S5	E2	0	204.5	195			30.66	30.66		27.53	111	56
TNF-a (12)	S6	F1	0	70	60.5			8.97	8.97		9.18	98	51
TNF-a (12)	S6	F2	0	73	63.5			9.45	9.45		9.18	103	52
TNF-a (12)	S7	G1	0	32	22.5			OOR <	*2.95		3.06	97	59
TNF-a (12)	S7	G2	0	33	23.5			3.11	3.11		3.06	102	59
TNF-a (12)	X1	A3	0	12	2.5			OOR <	OOR <				57
TNF-a (12)	X1	A4	0	12.5	3			OOR <	OOR <				50
TNF-a (12)	X2	B3	0	13	3.5			OOR <	*0.01				61
TNF-a (12)	X2	B4	0	13	3.5			OOR <	*0.01				50
TNF-a (12)	X3	C3	0	9	-0.5			OOR <	OOR <				54
TNF-a (12)	X3	C4	0	9.5	0			OOR <	OOR <				50
TNF-a (12)	X4	D3	0	13	3.5			OOR <	*0.01				56
TNF-a (12)	X4	D4	0	15	5.5			OOR <	*0.31				53
TNF-a (12)	X5	E3	0	10	0.5			OOR <	OOR <				61
TNF-a (12)	X5	E4	0	11.5	2			OOR <	OOR <				50
TNF-a (12)	X6	F3	0	11	1.5			OOR <	OOR <				72
TNF-a (12)	X6	F4	0	12	2.5			OOR <	OOR <				51
TNF-a (12)	X7	G3	0	13	3.5			OOR <	*0.01				50
TNF-a (12)	X7	G4	0	14	4.5			OOR <	*0.16				63
TNF-a (12)	X8	H3	0	10	0.5			OOR <	OOR <				50
TNF-a (12)	X8	H4	0	11	1.5			OOR <	OOR <				50
TNF-a (12)	X9	A5	0	11	1.5			OOR <	OOR <				55
TNF-a (12)	X9	A6	0	12.5	3			OOR <	OOR <				50
TNF-a (12)	X10	B5	0	12	2.5			OOR <	OOR <				57
TNF-a (12)	X10	B6	0	11.5	2			OOR <	OOR <				50
TNF-a (12)	X11	C5	0	12	2.5			OOR <	OOR <				50
TNF-a (12)	X11	C6	0	12	2.5			OOR <	OOR <				70
TNF-a (12)	X12	D5	0	11	1.5			OOR <	OOR <				59
TNF-a (12)	X12	D6	0	13	3.5			OOR <	*0.01				50
TNF-a (12)	X13	E5	0	15	5.5			OOR <	*0.31				50
TNF-a (12)	X13	E6	0	17	7.5			OOR <	*0.62				50
TNF-a (12)	X14	F5	0	11	1.5			OOR <	OOR <				54
TNF-a (12)	X14	F6	0	13	3.5			OOR <	*0.01				50
TNF-a (12)	X15	G5	0	11	1.5			OOR <	OOR <				70
TNF-a (12)	X15	G6	0	10	0.5			OOR <	OOR <				64
TNF-a (12)	X16	H5	0	11	1.5			OOR <	OOR <				51
TNF-a (12)	X16	H6	0	11.5	2			OOR <	OOR <				50
TNF-a (12)	X17	A7	0	13	3.5			OOR <	*0.01				50
TNF-a (12)	X17	A8	0	13	3.5			OOR <	*0.01				50
TNF-a (12)	X18	B7	0	13	3.5			OOR <	*0.01				50
TNF-a (12)	X18	B8	0	14	4.5			OOR <	*0.16				50
TNF-a (12)	X19	C7	0	13	3.5			OOR <	*0.01				58
TNF-a (12)	X19	C8	0	13.5	4			OOR <	*0.09				60
TNF-a (12)	X20	D7	0	14	4.5			OOR <	*0.16				54
TNF-a (12)	X20	D8	0	14	4.5			OOR <	*0.16				50
TNF-a (12)	X21	E7	0	12.5	3			OOR <	OOR <				50
TNF-a (12)	X21	E8	0	12	2.5			OOR <	OOR <				53
TNF-a (12)	X22	F7	0	12	2.5			OOR <	OOR <				50
TNF-a (12)	X22	F8	0	10	0.5			OOR <	OOR <				53
TNF-a (12)	X23	G7	0	12	2.5			OOR <	OOR <				63
TNF-a (12)	X23	G8	0	11.5	2			OOR <	OOR <				50
TNF-a (12)	X24	H7	0	11	1.5			OOR <	OOR <				63
TNF-a (12)	X24	H8	0	10	0.5			OOR <	OOR <				52
TNF-a (12)	X25	A9	0	44	34.5			4.84	4.84				61
TNF-a (12)	X25	A10	0	48	38.5			5.48	5.48				55
TNF-a (12)	X26	B9	0	11	1.5			OOR <	OOR <				58
TNF-a (12)	X26	B10	0	10.5	1			OOR <	OOR <				52
TNF-a (12)	X27	C9	0	11	1.5			OOR <	OOR <				64
TNF-a (12)	X27	C10	0	10	0.5			OOR <	OOR <				50
TNF-a (12)	X28	D9	0	712	702.5			114.18	114.18				50
TNF-a (12)	X28	D10	0	698	688.5			111.85	111.85				66
TNF-a (12)	X29	E9	0	11	1.5			OOR <	OOR <				54
TNF-a (12)	X29	E10	0	13	3.5			OOR <	*0.01				52
TNF-a (12)	X30	F9	0	12	2.5			OOR <	OOR <				53
TNF-a (12)	X30	F10	0	10	0.5			OOR <	OOR <				53
TNF-a (12)	X31	G9	0	15	5.5			OOR <	*0.31				50
TNF-a (12)	X31	G10	0	13.5	4			OOR <	*0.09				64
TNF-a (12)	X32	H9	0	12	2.5			OOR <	OOR <				51
TNF-a (12)	X32	H10	0	11	1.5			OOR <	OOR <				55
TNF-a (12)	X33	A11	0	12.5	3			OOR <	OOR <				50
TNF-a (12)	X33	A12	0	12	2.5			OOR <	OOR <				52
TNF-a (12)	X34	B11	0	18	8.5			OOR <	*0.77				55
TNF-a (12)	X34	B12	0	14.5	5			OOR <	*0.24				64
TNF-a (12)	X35	C11	0	8	-1.5			OOR <	OOR <				55
TNF-a (12)	X35	C12	0	11	1.5			OOR <	OOR <				53
TNF-a (12)	X36	D11	0	10	0.5			OOR <	OOR <				53
TNF-a (12)	X36	D12	0	9.5	0			OOR <	OOR <				54
TNF-a (12)	X37	E11	0	14	4.5			OOR <	*0.16				54
TNF-a (12)	X37	E12	0	14	4.5			OOR <	*0.16				50
TNF-a (12)	X38	F11	0	12	2.5			OOR <	OOR <				50
TNF-a (12)	X38	F12	0	13	3.5			OOR <	*0.01				50
TNF-a (12)	X39	G11	0	13	3.5			OOR <	*0.01				61
TNF-a (12)	X39	G12	0	14.5	5			OOR <	*0.24				82
TNF-a (12)	X40	H11	0	11	1.5			OOR <	OOR <				57
TNF-a (12)	X40	H12	0	11	1.5			OOR <	OOR <				56
Sampling Errors: 1 - Low bead #; 2 - Agg beads; 3 - Classify %; 4 - Region selection; 5 - Platform temperature
*** = Value not available; --- = Designated as an outlier
*Value = Value extrapolated beyond standard range
OOR = Out of Range; OOR> = Out of Range Above; OOR< = Out of Range Below
Exp Conc = Expected Concentration; Obs Conc = Observed Concentration
Conc in Range = Unknown sample concentrations within range where standards recovery is 70-130%
Conc In Range = 3.031 to 2238.609 (equivalent to 23.0 to 6398.3 FI - Bkgd)
Concentration Units = pg/ml
Regression Type: Logistic - 5PL
Std. Curve: FI = 3.40457 + (6872.93 - 3.40457) / ((1 + (Conc / 1159.2)^-2.4709))^0.398786
FitProb. = 0.4164, ResVar. = 0.8760

## Sheet: IL-6 (13)
File Name: C:\Documents and Settings\Administrator\My Documents\2024\Tania-Mayer\Tania 27-11-2024.rbx
Analyte: IL-6 (13)
Acquisition Date: 27-Nov-2024, 01:26 PM
Reader Serial Number: LX10009222404
Plate ID:
RP1 PMT (Volts): 514.04
RP1 Target: 3697
Analyte	Type	Well	Outlier	FI	FI - Bkgd	Std Dev	%CV	Conc in Range	Obs Conc	Obs Conc %CV	Exp Conc	(Obs/Exp) * 100	Bead Count	Sampling Errors
IL-6 (13)	B	H1,H2	0	9.5	9.5	0.71	7.44
IL-6 (13)	S1	A1,A2	0	3432.8	3423.3	418.96	12.2	1000.1	1000.1	51.16	1000	100
IL-6 (13)	S2	B1,B2	0	1618.3	1608.8	96.52	5.96	333.12	333.12	6.18	333.33	100
IL-6 (13)	S3	C1,C2	0	538.5	529	29.7	5.52	112.44	112.44	5.38	111.11	101
IL-6 (13)	S4	D1,D2	0	171.3	161.8	1.06	0.62	36.14	36.14	0.63	37.04	98
IL-6 (13)	S5	E1,E2	0	62.8	53.3	1.06	1.69	12.44	12.44	1.92	12.35	101
IL-6 (13)	S6	F1,F2	0	27	17.5	1.41	5.24	4.23	4.23	7.9	4.12	103
IL-6 (13)	S7	G1,G2	0	15	5.5	1.41	9.43	1.33	1.33	26.49	1.37	97
IL-6 (13)	X1	A3,A4	0	14.3	4.8	0.35	2.48	OOR <	*1.14	7.75
IL-6 (13)	X2	B3,B4	0	12.3	2.8	0.35	2.89	OOR <	*0.64	14.33
IL-6 (13)	X3	C3,C4	0	11	1.5	0	0	OOR <	*0.31	0
IL-6 (13)	X4	D3,D4	0	13.5	4	0.71	5.24	OOR <	*0.96	18.74
IL-6 (13)	X5	E3,E4	0	11	1.5	1.41	12.86	OOR <	*0.31	125.73
IL-6 (13)	X6	F3,F4	0	13	3.5	1.41	10.88	OOR <	*0.83	43.62
IL-6 (13)	X7	G3,G4	0	98.5	89	6.36	6.46	20.38	20.38	6.87
IL-6 (13)	X8	H3,H4	0	12	2.5	0	0	OOR <	*0.57	0
IL-6 (13)	X9	A5,A6	0	14	4.5	1.41	10.1	OOR <	*1.08	32.96
IL-6 (13)	X10	B5,B6	0	31.3	21.8	0.35	1.13	5.23	5.23	1.58
IL-6 (13)	X11	C5,C6	0	29.3	19.8	1.06	3.63	4.76	4.76	5.24
IL-6 (13)	X12	D5,D6	0	11.8	2.3	0.35	3.01	OOR <	*0.51	18.19
IL-6 (13)	X13	E5,E6	0	28.8	19.3	3.18	11.07	4.64	4.64	16.14
IL-6 (13)	X14	F5,F6	0	85.5	76	9.19	10.75	17.51	17.51	11.62
IL-6 (13)	X15	G5,G6	0	12.5	3	0.71	5.66	OOR <	*0.70	25.94
IL-6 (13)	X16	H5,H6	0	13.8	4.3	1.06	7.71	OOR <	*1.02	26.3
IL-6 (13)	X17	A7,A8	0	216	206.5	43.84	20.3	45.67	45.67	20.35
IL-6 (13)	X18	B7,B8	0	26.5	17	0.71	2.67	4.11	4.11	4.07
IL-6 (13)	X19	C7,C8	0	16	6.5	0	0	1.58	1.58	0
IL-6 (13)	X20	D7,D8	0	14	4.5	0	0	OOR <	*1.08	0
IL-6 (13)	X21	E7,E8	0	16.5	7	0.71	4.29	1.7	1.7	10.23
IL-6 (13)	X22	F7,F8	0	13	3.5	0	0	OOR <	*0.83	0
IL-6 (13)	X23	G7,G8	0	13.8	4.3	1.06	7.71	OOR <	*1.02	26.3
IL-6 (13)	X24	H7,H8	0	13.5	4	0.71	5.24	OOR <	*0.96	18.74
IL-6 (13)	X25	A9,A10	0	42.5	33	3.54	8.32	7.84	7.84	10.37
IL-6 (13)	X26	B9,B10	0	12.5	3	0.71	5.66	OOR <	*0.70	25.94
IL-6 (13)	X27	C9,C10	0	12	2.5	0	0	OOR <	*0.57	0
IL-6 (13)	X28	D9,D10	0	646.8	637.3	25.1	3.88	134.43	134.43	3.78
IL-6 (13)	X29	E9,E10	0	11.5	2	0.71	6.15	OOR <	*0.44	42.14
IL-6 (13)	X30	F9,F10	0	12.5	3	0.71	5.66	OOR <	*0.70	25.94
IL-6 (13)	X31	G9,G10	0	17	7.5	1.41	8.32	1.83	1.83	19.03
IL-6 (13)	X32	H9,H10	0	13	3.5	1.41	10.88	OOR <	*0.83	43.62
IL-6 (13)	X33	A11,A12	0	12	2.5	0	0	OOR <	*0.57	0
IL-6 (13)	X34	B11,B12	0	14.3	4.8	1.06	7.44	OOR <	*1.14	23.28
IL-6 (13)	X35	C11,C12	0	12.5	3	0.71	5.66	OOR <	*0.70	25.94
IL-6 (13)	X36	D11,D12	0	12.5	3	1.41	11.31	OOR <	*0.70	52.05
IL-6 (13)	X37	E11,E12	0	13.8	4.3	0.35	2.57	OOR <	*1.02	8.76
IL-6 (13)	X38	F11,F12	0	12	2.5	1.41	11.79	OOR <	*0.57	64.55
IL-6 (13)	X39	G11,G12	0	15.5	6	0.71	4.56	1.46	1.46	12.05
IL-6 (13)	X40	H11,H12	0	11.5	2	0.71	6.15	OOR <	*0.44	42.14
Analyte	Type	Well	Outlier	FI	FI - Bkgd	Std Dev	%CV	Conc in Range	Obs Conc	Obs Conc %CV	Exp Conc	(Obs/Exp) * 100	Bead Count	Sampling Errors
IL-6 (13)	B	H1	0	10	10								72
IL-6 (13)	B	H2	0	9	9								60
IL-6 (13)	S1	A1	0	3136.5	3127			787.21	787.21		1000	79	50
IL-6 (13)	S1	A2	0	3729	3719.5			OOR >	*1679.70		1000	168	63
IL-6 (13)	S2	B1	0	1686.5	1677			347.76	347.76		333.33	104	50
IL-6 (13)	S2	B2	0	1550	1540.5			318.64	318.64		333.33	96	88
IL-6 (13)	S3	C1	0	517.5	508			108.16	108.16		111.11	97	78
IL-6 (13)	S3	C2	0	559.5	550			116.72	116.72		111.11	105	58
IL-6 (13)	S4	D1	0	172	162.5			36.3	36.3		37.04	98	69
IL-6 (13)	S4	D2	0	170.5	161			35.98	35.98		37.04	97	60
IL-6 (13)	S5	E1	0	62	52.5			12.27	12.27		12.35	99	67
IL-6 (13)	S5	E2	0	63.5	54			12.6	12.6		12.35	102	54
IL-6 (13)	S6	F1	0	28	18.5			4.47	4.47		4.12	109	60
IL-6 (13)	S6	F2	0	26	16.5			3.99	3.99		4.12	97	58
IL-6 (13)	S7	G1	0	16	6.5			1.58	1.58		1.37	115	70
IL-6 (13)	S7	G2	0	14	4.5			OOR <	*1.08		1.37	79	53
IL-6 (13)	X1	A3	0	14.5	5			OOR <	*1.21				50
IL-6 (13)	X1	A4	0	14	4.5			OOR <	*1.08				66
IL-6 (13)	X2	B3	0	12.5	3			OOR <	*0.70				56
IL-6 (13)	X2	B4	0	12	2.5			OOR <	*0.57				66
IL-6 (13)	X3	C3	0	11	1.5			OOR <	*0.31				50
IL-6 (13)	X3	C4	0	11	1.5			OOR <	*0.31				52
IL-6 (13)	X4	D3	0	13	3.5			OOR <	*0.83				50
IL-6 (13)	X4	D4	0	14	4.5			OOR <	*1.08				59
IL-6 (13)	X5	E3	0	12	2.5			OOR <	*0.57				50
IL-6 (13)	X5	E4	0	10	0.5			OOR <	*0.03				58
IL-6 (13)	X6	F3	0	14	4.5			OOR <	*1.08				80
IL-6 (13)	X6	F4	0	12	2.5			OOR <	*0.57				57
IL-6 (13)	X7	G3	0	94	84.5			19.39	19.39				58
IL-6 (13)	X7	G4	0	103	93.5			21.37	21.37				82
IL-6 (13)	X8	H3	0	12	2.5			OOR <	*0.57				67
IL-6 (13)	X8	H4	0	12	2.5			OOR <	*0.57				59
IL-6 (13)	X9	A5	0	13	3.5			OOR <	*0.83				50
IL-6 (13)	X9	A6	0	15	5.5			1.33	1.33				62
IL-6 (13)	X10	B5	0	31.5	22			5.29	5.29				50
IL-6 (13)	X10	B6	0	31	21.5			5.17	5.17				61
IL-6 (13)	X11	C5	0	30	20.5			4.94	4.94				55
IL-6 (13)	X11	C6	0	28.5	19			4.58	4.58				52
IL-6 (13)	X12	D5	0	12	2.5			OOR <	*0.57				56
IL-6 (13)	X12	D6	0	11.5	2			OOR <	*0.44				60
IL-6 (13)	X13	E5	0	31	21.5			5.17	5.17				61
IL-6 (13)	X13	E6	0	26.5	17			4.11	4.11				66
IL-6 (13)	X14	F5	0	92	82.5			18.95	18.95				59
IL-6 (13)	X14	F6	0	79	69.5			16.07	16.07				61
IL-6 (13)	X15	G5	0	12	2.5			OOR <	*0.57				77
IL-6 (13)	X15	G6	0	13	3.5			OOR <	*0.83				66
IL-6 (13)	X16	H5	0	14.5	5			OOR <	*1.21				64
IL-6 (13)	X16	H6	0	13	3.5			OOR <	*0.83				64
IL-6 (13)	X17	A7	0	247	237.5			52.22	52.22				55
IL-6 (13)	X17	A8	0	185	175.5			39.08	39.08				59
IL-6 (13)	X18	B7	0	26	16.5			3.99	3.99				68
IL-6 (13)	X18	B8	0	27	17.5			4.23	4.23				75
IL-6 (13)	X19	C7	0	16	6.5			1.58	1.58				71
IL-6 (13)	X19	C8	0	16	6.5			1.58	1.58				63
IL-6 (13)	X20	D7	0	14	4.5			OOR <	*1.08				63
IL-6 (13)	X20	D8	0	14	4.5			OOR <	*1.08				91
IL-6 (13)	X21	E7	0	16	6.5			1.58	1.58				57
IL-6 (13)	X21	E8	0	17	7.5			1.83	1.83				61
IL-6 (13)	X22	F7	0	13	3.5			OOR <	*0.83				58
IL-6 (13)	X22	F8	0	13	3.5			OOR <	*0.83				50
IL-6 (13)	X23	G7	0	13	3.5			OOR <	*0.83				66
IL-6 (13)	X23	G8	0	14.5	5			OOR <	*1.21				62
IL-6 (13)	X24	H7	0	13	3.5			OOR <	*0.83				50
IL-6 (13)	X24	H8	0	14	4.5			OOR <	*1.08				53
IL-6 (13)	X25	A9	0	40	30.5			7.26	7.26				63
IL-6 (13)	X25	A10	0	45	35.5			8.41	8.41				61
IL-6 (13)	X26	B9	0	13	3.5			OOR <	*0.83				60
IL-6 (13)	X26	B10	0	12	2.5			OOR <	*0.57				62
IL-6 (13)	X27	C9	0	12	2.5			OOR <	*0.57				72
IL-6 (13)	X27	C10	0	12	2.5			OOR <	*0.57				75
IL-6 (13)	X28	D9	0	664.5	655			138.03	138.03				86
IL-6 (13)	X28	D10	0	629	619.5			130.84	130.84				56
IL-6 (13)	X29	E9	0	12	2.5			OOR <	*0.57				55
IL-6 (13)	X29	E10	0	11	1.5			OOR <	*0.31				57
IL-6 (13)	X30	F9	0	13	3.5			OOR <	*0.83				56
IL-6 (13)	X30	F10	0	12	2.5			OOR <	*0.57				57
IL-6 (13)	X31	G9	0	18	8.5			2.07	2.07				53
IL-6 (13)	X31	G10	0	16	6.5			1.58	1.58				61
IL-6 (13)	X32	H9	0	14	4.5			OOR <	*1.08				55
IL-6 (13)	X32	H10	0	12	2.5			OOR <	*0.57				50
IL-6 (13)	X33	A11	0	12	2.5			OOR <	*0.57				65
IL-6 (13)	X33	A12	0	12	2.5			OOR <	*0.57				59
IL-6 (13)	X34	B11	0	13.5	4			OOR <	*0.96				64
IL-6 (13)	X34	B12	0	15	5.5			1.33	1.33				65
IL-6 (13)	X35	C11	0	12	2.5			OOR <	*0.57				75
IL-6 (13)	X35	C12	0	13	3.5			OOR <	*0.83				58
IL-6 (13)	X36	D11	0	13.5	4			OOR <	*0.96				52
IL-6 (13)	X36	D12	0	11.5	2			OOR <	*0.44				60
IL-6 (13)	X37	E11	0	13.5	4			OOR <	*0.96				50
IL-6 (13)	X37	E12	0	14	4.5			OOR <	*1.08				66
IL-6 (13)	X38	F11	0	11	1.5			OOR <	*0.31				50
IL-6 (13)	X38	F12	0	13	3.5			OOR <	*0.83				72
IL-6 (13)	X39	G11	0	15	5.5			1.33	1.33				61
IL-6 (13)	X39	G12	0	16	6.5			1.58	1.58				51
IL-6 (13)	X40	H11	0	11	1.5			OOR <	*0.31				67
IL-6 (13)	X40	H12	0	12	2.5			OOR <	*0.57				54
Sampling Errors: 1 - Low bead #; 2 - Agg beads; 3 - Classify %; 4 - Region selection; 5 - Platform temperature
*** = Value not available; --- = Designated as an outlier
*Value = Value extrapolated beyond standard range
OOR = Out of Range; OOR> = Out of Range Above; OOR< = Out of Range Below
Exp Conc = Expected Concentration; Obs Conc = Observed Concentration
Conc in Range = Unknown sample concentrations within range where standards recovery is 70-130%
Conc In Range = 1.332 to 1000.101 (equivalent to 5.5 to 3423.3 FI - Bkgd)
Concentration Units = pg/ml
Regression Type: Logistic - 5PL
Std. Curve: FI = 0.391363 + (3805.82 - 0.391363) / ((1 + (Conc / 741.406)^-3.2038))^0.326532
FitProb. = 0.8395, ResVar. = 0.1749

## Sheet: IL-1b IL-1 F2 (28)
File Name: C:\Documents and Settings\Administrator\My Documents\2024\Tania-Mayer\Tania 27-11-2024.rbx
Analyte: IL-1b/IL-1 F2 (28)
Acquisition Date: 27-Nov-2024, 01:26 PM
Reader Serial Number: LX10009222404
Plate ID:
RP1 PMT (Volts): 514.04
RP1 Target: 3697
Analyte	Type	Well	Outlier	FI	FI - Bkgd	Std Dev	%CV	Conc in Range	Obs Conc	Obs Conc %CV	Exp Conc	(Obs/Exp) * 100	Bead Count	Sampling Errors
IL-1b/IL-1 F2 (28)	B	H1,H2	0	11.5	11.5	0.71	6.15
IL-1b/IL-1 F2 (28)	S1	A1,A2	0	8324.5	8313	2175.77	26.14	5616.09	5616.09	0	5520	102
IL-1b/IL-1 F2 (28)	S2	B1,B2	0	5562	5550.5	264.46	4.75	1810.87	1810.87	7.8	1840	98
IL-1b/IL-1 F2 (28)	S3	C1,C2	0	2331.8	2320.3	231.58	9.93	630.67	630.67	10.1	613.33	103
IL-1b/IL-1 F2 (28)	S4	D1,D2	0	692	680.5	34.65	5.01	197.5	197.5	4.66	204.44	97
IL-1b/IL-1 F2 (28)	S5	E1,E2	0	227.8	216.3	11.67	5.12	69.4	69.4	4.94	68.15	102
IL-1b/IL-1 F2 (28)	S6	F1,F2	0	77	65.5	1.41	1.84	22.86	22.86	2.06	22.72	101
IL-1b/IL-1 F2 (28)	S7	G1,G2	0	33.3	21.8	1.06	3.19	7.52	7.52	5.35	7.57	99
IL-1b/IL-1 F2 (28)	X1	A3,A4	0	1638.8	1627.3	32.17	1.96	445	445	1.9
IL-1b/IL-1 F2 (28)	X2	B3,B4	0	2017.5	2006	31.82	1.58	545.38	545.38	1.56
IL-1b/IL-1 F2 (28)	X3	C3,C4	0	343.8	332.3	10.96	3.19	102.7	102.7	3.01
IL-1b/IL-1 F2 (28)	X4	D3,D4	0	1257.3	1245.8	49.14	3.91	345.44	345.44	3.7
IL-1b/IL-1 F2 (28)	X5	E3,E4	0	5571.3	5559.8	149.55	2.68	1815.82	1815.82	4.42
IL-1b/IL-1 F2 (28)	X6	F3,F4	0	4820	4808.5	73.54	1.53	1458.12	1458.12	2.14
IL-1b/IL-1 F2 (28)	X7	G3,G4	0	1774.8	1763.3	24.4	1.37	480.81	480.81	1.34
IL-1b/IL-1 F2 (28)	X8	H3,H4	0	847.5	836	44.55	5.26	238.56	238.56	4.91
IL-1b/IL-1 F2 (28)	X9	A5,A6	0	1754.8	1743.3	1.06	0.06	475.53	475.53	0.06
IL-1b/IL-1 F2 (28)	X10	B5,B6	0	382	370.5	2.83	0.74	113.42	113.42	0.7
IL-1b/IL-1 F2 (28)	X11	C5,C6	0	3860	3848.5	49.5	1.28	1093.94	1093.94	1.54
IL-1b/IL-1 F2 (28)	X12	D5,D6	0	426.5	415	20.51	4.81	125.77	125.77	4.5
IL-1b/IL-1 F2 (28)	X13	E5,E6	0	7321	7309.5	619.43	8.46	3260.99	3260.99	25.52
IL-1b/IL-1 F2 (28)	X14	F5,F6	0	799.5	788	6.36	0.8	225.94	225.94	0.74
IL-1b/IL-1 F2 (28)	X15	G5,G6	0	436.5	425	0.71	0.16	128.52	128.52	0.15
IL-1b/IL-1 F2 (28)	X16	H5,H6	0	2617.5	2606	12.02	0.46	710.37	710.37	0.48
IL-1b/IL-1 F2 (28)	X17	A7,A8	0	1492	1480.5	4.24	0.28	406.59	406.59	0.27
IL-1b/IL-1 F2 (28)	X18	B7,B8	0	803	791.5	9.9	1.23	226.86	226.86	1.15
IL-1b/IL-1 F2 (28)	X19	C7,C8	0	2817.8	2806.3	47.73	1.69	767.72	767.72	1.8
IL-1b/IL-1 F2 (28)	X20	D7,D8	0	1758.3	1746.8	83.09	4.73	476.45	476.45	4.6
IL-1b/IL-1 F2 (28)	X21	E7,E8	0	2017.8	2006.3	55.51	2.75	545.45	545.45	2.73
IL-1b/IL-1 F2 (28)	X22	F7,F8	0	1856.5	1845	0.71	0.04	502.45	502.45	0.04
IL-1b/IL-1 F2 (28)	X23	G7,G8	0	2306.8	2295.3	61.87	2.68	623.8	623.8	2.72
IL-1b/IL-1 F2 (28)	X24	H7,H8	0	631.3	619.8	18.03	2.86	181.31	181.31	2.66
IL-1b/IL-1 F2 (28)	X25	A9,A10	0	825	813.5	36.77	4.46	232.65	232.65	4.16
IL-1b/IL-1 F2 (28)	X26	B9,B10	0	625	613.5	16.26	2.6	179.64	179.64	2.42
IL-1b/IL-1 F2 (28)	X27	C9,C10	0	1458.5	1447	28.99	1.99	397.85	397.85	1.9
IL-1b/IL-1 F2 (28)	X28	D9,D10	0	2188.8	2177.3	13.79	0.63	591.59	591.59	0.63
IL-1b/IL-1 F2 (28)	X29	E9,E10	0	409	397.5	4.24	1.04	120.93	120.93	0.97
IL-1b/IL-1 F2 (28)	X30	F9,F10	0	952	940.5	24.04	2.53	265.94	265.94	2.36
IL-1b/IL-1 F2 (28)	X31	G9,G10	0	1507	1495.5	48.79	3.24	410.51	410.51	3.1
IL-1b/IL-1 F2 (28)	X32	H9,H10	0	1385.3	1373.8	27.22	1.97	378.76	378.76	1.87
IL-1b/IL-1 F2 (28)	X33	A11,A12	0	322	310.5	5.66	1.76	96.56	96.56	1.66
IL-1b/IL-1 F2 (28)	X34	B11,B12	0	652.8	641.3	4.6	0.7	187.05	187.05	0.66
IL-1b/IL-1 F2 (28)	X35	C11,C12	0	833.8	822.3	25.1	3.01	234.95	234.95	2.81
IL-1b/IL-1 F2 (28)	X36	D11,D12	0	648.3	636.8	14.5	2.24	185.85	185.85	2.08
IL-1b/IL-1 F2 (28)	X37	E11,E12	0	564.5	553	19.09	3.38	163.39	163.39	3.15
IL-1b/IL-1 F2 (28)	X38	F11,F12	0	331.8	320.3	31.47	9.48	99.32	99.32	8.96
IL-1b/IL-1 F2 (28)	X39	G11,G12	0	3565.3	3553.8	112.08	3.14	996.04	996.04	3.64
IL-1b/IL-1 F2 (28)	X40	H11,H12	0	2696.8	2685.3	25.1	0.93	732.91	732.91	0.98
Analyte	Type	Well	Outlier	FI	FI - Bkgd	Std Dev	%CV	Conc in Range	Obs Conc	Obs Conc %CV	Exp Conc	(Obs/Exp) * 100	Bead Count	Sampling Errors
IL-1b/IL-1 F2 (28)	B	H1	0	11	11								50
IL-1b/IL-1 F2 (28)	B	H2	0	12	12								64
IL-1b/IL-1 F2 (28)	S1	A1	0	6786	6774.5			2665.52	2665.52		5520	48	61
IL-1b/IL-1 F2 (28)	S1	A2	0	9863	9851.5			OOR >	OOR >		5520	***	61
IL-1b/IL-1 F2 (28)	S2	B1	0	5749	5737.5			1914.28	1914.28		1840	104	58
IL-1b/IL-1 F2 (28)	S2	B2	0	5375	5363.5			1714.04	1714.04		1840	93	64
IL-1b/IL-1 F2 (28)	S3	C1	0	2168	2156.5			585.95	585.95		613.33	96	64
IL-1b/IL-1 F2 (28)	S3	C2	0	2495.5	2484			676.06	676.06		613.33	110	68
IL-1b/IL-1 F2 (28)	S4	D1	0	667.5	656			190.98	190.98		204.44	93	50
IL-1b/IL-1 F2 (28)	S4	D2	0	716.5	705			204	204		204.44	100	52
IL-1b/IL-1 F2 (28)	S5	E1	0	236	224.5			71.82	71.82		68.15	105	51
IL-1b/IL-1 F2 (28)	S5	E2	0	219.5	208			66.98	66.98		68.15	98	58
IL-1b/IL-1 F2 (28)	S6	F1	0	78	66.5			23.2	23.2		22.72	102	59
IL-1b/IL-1 F2 (28)	S6	F2	0	76	64.5			22.53	22.53		22.72	99	65
IL-1b/IL-1 F2 (28)	S7	G1	0	32.5	21			OOR <	*7.23		7.57	96	50
IL-1b/IL-1 F2 (28)	S7	G2	0	34	22.5			7.8	7.8		7.57	103	50
IL-1b/IL-1 F2 (28)	X1	A3	0	1661.5	1650			450.98	450.98				52
IL-1b/IL-1 F2 (28)	X1	A4	0	1616	1604.5			439.04	439.04				58
IL-1b/IL-1 F2 (28)	X2	B3	0	1995	1983.5			539.35	539.35				61
IL-1b/IL-1 F2 (28)	X2	B4	0	2040	2028.5			551.42	551.42				52
IL-1b/IL-1 F2 (28)	X3	C3	0	336	324.5			100.52	100.52				57
IL-1b/IL-1 F2 (28)	X3	C4	0	351.5	340			104.88	104.88				52
IL-1b/IL-1 F2 (28)	X4	D3	0	1292	1280.5			354.48	354.48				51
IL-1b/IL-1 F2 (28)	X4	D4	0	1222.5	1211			336.4	336.4				50
IL-1b/IL-1 F2 (28)	X5	E3	0	5677	5665.5			1873.63	1873.63				63
IL-1b/IL-1 F2 (28)	X5	E4	0	5465.5	5454			1760.13	1760.13				58
IL-1b/IL-1 F2 (28)	X6	F3	0	4872	4860.5			1480.38	1480.38				50
IL-1b/IL-1 F2 (28)	X6	F4	0	4768	4756.5			1436.16	1436.16				50
IL-1b/IL-1 F2 (28)	X7	G3	0	1757.5	1746			476.25	476.25				52
IL-1b/IL-1 F2 (28)	X7	G4	0	1792	1780.5			485.36	485.36				58
IL-1b/IL-1 F2 (28)	X8	H3	0	879	867.5			246.83	246.83				54
IL-1b/IL-1 F2 (28)	X8	H4	0	816	804.5			230.28	230.28				58
IL-1b/IL-1 F2 (28)	X9	A5	0	1755.5	1744			475.72	475.72				52
IL-1b/IL-1 F2 (28)	X9	A6	0	1754	1742.5			475.33	475.33				58
IL-1b/IL-1 F2 (28)	X10	B5	0	380	368.5			112.86	112.86				73
IL-1b/IL-1 F2 (28)	X10	B6	0	384	372.5			113.98	113.98				58
IL-1b/IL-1 F2 (28)	X11	C5	0	3895	3883.5			1105.93	1105.93				53
IL-1b/IL-1 F2 (28)	X11	C6	0	3825	3813.5			1082.04	1082.04				50
IL-1b/IL-1 F2 (28)	X12	D5	0	412	400.5			121.76	121.76				55
IL-1b/IL-1 F2 (28)	X12	D6	0	441	429.5			129.76	129.76				59
IL-1b/IL-1 F2 (28)	X13	E5	0	7759	7747.5			3973.53	3973.53				51
IL-1b/IL-1 F2 (28)	X13	E6	0	6883	6871.5			2758.56	2758.56				58
IL-1b/IL-1 F2 (28)	X14	F5	0	795	783.5			224.75	224.75				50
IL-1b/IL-1 F2 (28)	X14	F6	0	804	792.5			227.12	227.12				54
IL-1b/IL-1 F2 (28)	X15	G5	0	437	425.5			128.66	128.66				50
IL-1b/IL-1 F2 (28)	X15	G6	0	436	424.5			128.39	128.39				57
IL-1b/IL-1 F2 (28)	X16	H5	0	2626	2614.5			712.78	712.78				52
IL-1b/IL-1 F2 (28)	X16	H6	0	2609	2597.5			707.97	707.97				67
IL-1b/IL-1 F2 (28)	X17	A7	0	1489	1477.5			405.81	405.81				59
IL-1b/IL-1 F2 (28)	X17	A8	0	1495	1483.5			407.38	407.38				50
IL-1b/IL-1 F2 (28)	X18	B7	0	796	784.5			225.01	225.01				62
IL-1b/IL-1 F2 (28)	X18	B8	0	810	798.5			228.7	228.7				57
IL-1b/IL-1 F2 (28)	X19	C7	0	2851.5	2840			777.53	777.53				52
IL-1b/IL-1 F2 (28)	X19	C8	0	2784	2772.5			757.96	757.96				50
IL-1b/IL-1 F2 (28)	X20	D7	0	1699.5	1688			460.97	460.97				52
IL-1b/IL-1 F2 (28)	X20	D8	0	1817	1805.5			491.98	491.98				53
IL-1b/IL-1 F2 (28)	X21	E7	0	2057	2045.5			555.98	555.98				62
IL-1b/IL-1 F2 (28)	X21	E8	0	1978.5	1967			534.94	534.94				56
IL-1b/IL-1 F2 (28)	X22	F7	0	1857	1845.5			502.58	502.58				51
IL-1b/IL-1 F2 (28)	X22	F8	0	1856	1844.5			502.31	502.31				52
IL-1b/IL-1 F2 (28)	X23	G7	0	2350.5	2339			635.83	635.83				54
IL-1b/IL-1 F2 (28)	X23	G8	0	2263	2251.5			611.82	611.82				63
IL-1b/IL-1 F2 (28)	X24	H7	0	644	632.5			184.71	184.71				53
IL-1b/IL-1 F2 (28)	X24	H8	0	618.5	607			177.9	177.9				50
IL-1b/IL-1 F2 (28)	X25	A9	0	799	787.5			225.8	225.8				50
IL-1b/IL-1 F2 (28)	X25	A10	0	851	839.5			239.48	239.48				50
IL-1b/IL-1 F2 (28)	X26	B9	0	613.5	602			176.56	176.56				60
IL-1b/IL-1 F2 (28)	X26	B10	0	636.5	625			182.71	182.71				50
IL-1b/IL-1 F2 (28)	X27	C9	0	1479	1467.5			403.2	403.2				50
IL-1b/IL-1 F2 (28)	X27	C10	0	1438	1426.5			392.5	392.5				77
IL-1b/IL-1 F2 (28)	X28	D9	0	2179	2167.5			588.94	588.94				73
IL-1b/IL-1 F2 (28)	X28	D10	0	2198.5	2187			594.23	594.23				50
IL-1b/IL-1 F2 (28)	X29	E9	0	406	394.5			120.1	120.1				53
IL-1b/IL-1 F2 (28)	X29	E10	0	412	400.5			121.76	121.76				50
IL-1b/IL-1 F2 (28)	X30	F9	0	969	957.5			270.38	270.38				56
IL-1b/IL-1 F2 (28)	X30	F10	0	935	923.5			261.49	261.49				57
IL-1b/IL-1 F2 (28)	X31	G9	0	1541.5	1530			419.53	419.53				58
IL-1b/IL-1 F2 (28)	X31	G10	0	1472.5	1461			401.5	401.5				50
IL-1b/IL-1 F2 (28)	X32	H9	0	1366	1354.5			373.74	373.74				56
IL-1b/IL-1 F2 (28)	X32	H10	0	1404.5	1393			383.77	383.77				50
IL-1b/IL-1 F2 (28)	X33	A11	0	318	306.5			95.42	95.42				53
IL-1b/IL-1 F2 (28)	X33	A12	0	326	314.5			97.69	97.69				60
IL-1b/IL-1 F2 (28)	X34	B11	0	656	644.5			187.92	187.92				50
IL-1b/IL-1 F2 (28)	X34	B12	0	649.5	638			186.18	186.18				50
IL-1b/IL-1 F2 (28)	X35	C11	0	816	804.5			230.28	230.28				50
IL-1b/IL-1 F2 (28)	X35	C12	0	851.5	840			239.61	239.61				62
IL-1b/IL-1 F2 (28)	X36	D11	0	638	626.5			183.11	183.11				65
IL-1b/IL-1 F2 (28)	X36	D12	0	658.5	647			188.58	188.58				50
IL-1b/IL-1 F2 (28)	X37	E11	0	551	539.5			159.74	159.74				57
IL-1b/IL-1 F2 (28)	X37	E12	0	578	566.5			167.02	167.02				61
IL-1b/IL-1 F2 (28)	X38	F11	0	354	342.5			105.59	105.59				50
IL-1b/IL-1 F2 (28)	X38	F12	0	309.5	298			93.01	93.01				56
IL-1b/IL-1 F2 (28)	X39	G11	0	3486	3474.5			970.57	970.57				50
IL-1b/IL-1 F2 (28)	X39	G12	0	3644.5	3633			1021.85	1021.85				62
IL-1b/IL-1 F2 (28)	X40	H11	0	2679	2667.5			727.84	727.84				51
IL-1b/IL-1 F2 (28)	X40	H12	0	2714.5	2703			737.99	737.99				50
Sampling Errors: 1 - Low bead #; 2 - Agg beads; 3 - Classify %; 4 - Region selection; 5 - Platform temperature
*** = Value not available; --- = Designated as an outlier
*Value = Value extrapolated beyond standard range
OOR = Out of Range; OOR> = Out of Range Above; OOR< = Out of Range Below
Exp Conc = Expected Concentration; Obs Conc = Observed Concentration
Conc in Range = Unknown sample concentrations within range where standards recovery is 70-130%
Conc In Range = 7.517 to 5616.086 (equivalent to 21.8 to 8313.0 FI - Bkgd)
Concentration Units = pg/ml
Regression Type: Logistic - 5PL
Std. Curve: FI = 3.98175 + (9141.31 - 3.98175) / ((1 + (Conc / 2014.03)^-1.77093))^0.630517
FitProb. = 0.6097, ResVar. = 0.4947

## Sheet: IL-10 (22)
File Name: C:\Documents and Settings\Administrator\My Documents\2024\Tania-Mayer\Tania 27-11-2024.rbx
Analyte: IL-10 (22)
Acquisition Date: 27-Nov-2024, 01:26 PM
Reader Serial Number: LX10009222404
Plate ID:
RP1 PMT (Volts): 514.04
RP1 Target: 3697
Analyte	Type	Well	Outlier	FI	FI - Bkgd	Std Dev	%CV	Conc in Range	Obs Conc	Obs Conc %CV	Exp Conc	(Obs/Exp) * 100	Bead Count	Sampling Errors
IL-10 (22)	B	H1,H2	0	16	16	0	0
IL-10 (22)	S1	A1,A2	0	5224.3	5208.3	1177.69	22.54	1022.72	1022.72	49.97	1010	101
IL-10 (22)	S2	B1,B2	0	2477.5	2461.5	125.16	5.05	328.71	328.71	5.64	336.67	98
IL-10 (22)	S3	C1,C2	0	791.3	775.3	214.61	27.12	116.61	116.61	21.24	112.22	104
IL-10 (22)	S4	D1,D2	0	156.5	140.5	60.1	38.41	35.93	35.93	28.04	37.41	96
IL-10 (22)	S5	E1,E2	0	45	29	7.78	17.28	13.16	13.16	17.46	12.47	106
IL-10 (22)	S6	F1,F2	0	21.5	5.5	0.71	3.29	3.89	3.89	12.12	4.16	94
IL-10 (22)	S7	G1,G2	1	---	---						1.39
IL-10 (22)	X1	A3,A4	0	19.8	3.8	0.35	1.79	OOR <	*2.57	12.34
IL-10 (22)	X2	B3,B4	0	17.5	1.5	2.12	12.12	OOR <	OOR <	0
IL-10 (22)	X3	C3,C4	0	17.5	1.5	2.12	12.12	OOR <	OOR <	0
IL-10 (22)	X4	D3,D4	0	20.5	4.5	0.71	3.45	OOR <	*3.18	17.16
IL-10 (22)	X5	E3,E4	0	13	-3	1.41	10.88	OOR <	OOR <
IL-10 (22)	X6	F3,F4	0	16	0	1.41	8.84	OOR <	OOR <
IL-10 (22)	X7	G3,G4	0	14.8	-1.3	0.35	2.4	OOR <	OOR <
IL-10 (22)	X8	H3,H4	0	16	0	0	0	OOR <	OOR <
IL-10 (22)	X9	A5,A6	0	18.5	2.5	0.71	3.82	OOR <	*1.16	0
IL-10 (22)	X10	B5,B6	0	19	3	1.41	7.44	OOR <	*1.82	0
IL-10 (22)	X11	C5,C6	0	16.3	0.3	0.35	2.18	OOR <	OOR <
IL-10 (22)	X12	D5,D6	0	16.3	0.3	0.35	2.18	OOR <	OOR <
IL-10 (22)	X13	E5,E6	0	22.5	6.5	2.12	9.43	4.52	4.52	28.81
IL-10 (22)	X14	F5,F6	0	16.3	0.3	0.35	2.18	OOR <	OOR <
IL-10 (22)	X15	G5,G6	0	19	3	1.41	7.44	OOR <	*1.82	0
IL-10 (22)	X16	H5,H6	0	16.3	0.3	1.06	6.53	OOR <	OOR <
IL-10 (22)	X17	A7,A8	0	18.8	2.8	0.35	1.89	OOR <	*1.51	31.22
IL-10 (22)	X18	B7,B8	0	17.5	1.5	0.71	4.04	OOR <	OOR <
IL-10 (22)	X19	C7,C8	0	20	4	1.41	7.07	OOR <	*2.78	45.65
IL-10 (22)	X20	D7,D8	0	19	3	1.41	7.44	OOR <	*1.82	0
IL-10 (22)	X21	E7,E8	0	17	1	1.41	8.32	OOR <	OOR <
IL-10 (22)	X22	F7,F8	0	17.3	1.3	0.35	2.05	OOR <	OOR <
IL-10 (22)	X23	G7,G8	0	18.8	2.8	1.77	9.43	OOR <	*1.51	0
IL-10 (22)	X24	H7,H8	0	21.3	5.3	0.35	1.66	OOR <	*3.72	6.51
IL-10 (22)	X25	A9,A10	0	49.5	33.5	2.12	4.29	14.43	14.43	4.06
IL-10 (22)	X26	B9,B10	0	15.8	-0.3	0.35	2.24	OOR <	OOR <
IL-10 (22)	X27	C9,C10	0	15	-1	0	0	OOR <	OOR <
IL-10 (22)	X28	D9,D10	0	640.3	624.3	1.77	0.28	99.1	99.1	0.21
IL-10 (22)	X29	E9,E10	0	15.5	-0.5	0.71	4.56	OOR <	OOR <
IL-10 (22)	X30	F9,F10	0	17.5	1.5	1.41	8.08	OOR <	OOR <	0
IL-10 (22)	X31	G9,G10	0	20.5	4.5	2.12	10.35	OOR <	*3.18	56.22
IL-10 (22)	X32	H9,H10	0	15.5	-0.5	0.71	4.56	OOR <	OOR <
IL-10 (22)	X33	A11,A12	0	21.8	5.8	0.35	1.63	4.06	4.06	5.63
IL-10 (22)	X34	B11,B12	0	23.5	7.5	0	0	5.1	5.1	0
IL-10 (22)	X35	C11,C12	0	17.5	1.5	0.71	4.04	OOR <	OOR <
IL-10 (22)	X36	D11,D12	0	16.8	0.8	1.06	6.33	OOR <	OOR <
IL-10 (22)	X37	E11,E12	0	17.3	1.3	1.06	6.15	OOR <	OOR <
IL-10 (22)	X38	F11,F12	0	20	4	1.41	7.07	OOR <	*2.78	45.65
IL-10 (22)	X39	G11,G12	0	17.5	1.5	0.71	4.04	OOR <	OOR <
IL-10 (22)	X40	H11,H12	0	16	0	0	0	OOR <	OOR <
Analyte	Type	Well	Outlier	FI	FI - Bkgd	Std Dev	%CV	Conc in Range	Obs Conc	Obs Conc %CV	Exp Conc	(Obs/Exp) * 100	Bead Count	Sampling Errors
IL-10 (22)	B	H1	0	16	16								55
IL-10 (22)	B	H2	0	16	16								71
IL-10 (22)	S1	A1	0	4391.5	4375.5			722.69	722.69		1010	72	70
IL-10 (22)	S1	A2	0	6057	6041			OOR >	*1512.54		1010	150	66
IL-10 (22)	S2	B1	0	2566	2550			341.98	341.98		336.67	102	69
IL-10 (22)	S2	B2	0	2389	2373			315.74	315.74		336.67	94	67
IL-10 (22)	S3	C1	0	943	927			134.02	134.02		112.22	119	64
IL-10 (22)	S3	C2	0	639.5	623.5			99.01	99.01		112.22	88	66
IL-10 (22)	S4	D1	0	114	98			28.53	28.53		37.41	76	86
IL-10 (22)	S4	D2	0	199	183			42.65	42.65		37.41	114	56
IL-10 (22)	S5	E1	0	50.5	34.5			14.71	14.71		12.47	118	52
IL-10 (22)	S5	E2	0	39.5	23.5			11.48	11.48		12.47	92	50
IL-10 (22)	S6	F1	0	22	6			4.22	4.22		4.16	101	59
IL-10 (22)	S6	F2	0	21	5			OOR <	*3.55		4.16	85	50
IL-10 (22)	S7	G1	1	17	1						1.39		62
IL-10 (22)	S7	G2	1	17.5	1.5						1.39		54
IL-10 (22)	X1	A3	0	19.5	3.5			OOR <	*2.34				56
IL-10 (22)	X1	A4	0	20	4			OOR <	*2.78				59
IL-10 (22)	X2	B3	0	16	0			OOR <	OOR <				50
IL-10 (22)	X2	B4	0	19	3			OOR <	*1.82				54
IL-10 (22)	X3	C3	0	19	3			OOR <	*1.82				51
IL-10 (22)	X3	C4	0	16	0			OOR <	OOR <				51
IL-10 (22)	X4	D3	0	21	5			OOR <	*3.55				60
IL-10 (22)	X4	D4	0	20	4			OOR <	*2.78				57
IL-10 (22)	X5	E3	0	14	-2			OOR <	OOR <				69
IL-10 (22)	X5	E4	0	12	-4			OOR <	OOR <				68
IL-10 (22)	X6	F3	0	15	-1			OOR <	OOR <				63
IL-10 (22)	X6	F4	0	17	1			OOR <	OOR <				52
IL-10 (22)	X7	G3	0	14.5	-1.5			OOR <	OOR <				54
IL-10 (22)	X7	G4	0	15	-1			OOR <	OOR <				58
IL-10 (22)	X8	H3	0	16	0			OOR <	OOR <				61
IL-10 (22)	X8	H4	0	16	0			OOR <	OOR <				64
IL-10 (22)	X9	A5	0	18	2			OOR <	OOR <				50
IL-10 (22)	X9	A6	0	19	3			OOR <	*1.82				59
IL-10 (22)	X10	B5	0	20	4			OOR <	*2.78				85
IL-10 (22)	X10	B6	0	18	2			OOR <	OOR <				65
IL-10 (22)	X11	C5	0	16	0			OOR <	OOR <				59
IL-10 (22)	X11	C6	0	16.5	0.5			OOR <	OOR <				60
IL-10 (22)	X12	D5	0	16.5	0.5			OOR <	OOR <				72
IL-10 (22)	X12	D6	0	16	0			OOR <	OOR <				55
IL-10 (22)	X13	E5	0	24	8			5.37	5.37				67
IL-10 (22)	X13	E6	0	21	5			OOR <	*3.55				68
IL-10 (22)	X14	F5	0	16	0			OOR <	OOR <				53
IL-10 (22)	X14	F6	0	16.5	0.5			OOR <	OOR <				50
IL-10 (22)	X15	G5	0	18	2			OOR <	OOR <				80
IL-10 (22)	X15	G6	0	20	4			OOR <	*2.78				50
IL-10 (22)	X16	H5	0	15.5	-0.5			OOR <	OOR <				54
IL-10 (22)	X16	H6	0	17	1			OOR <	OOR <				60
IL-10 (22)	X17	A7	0	18.5	2.5			OOR <	*1.16				50
IL-10 (22)	X17	A8	0	19	3			OOR <	*1.82				66
IL-10 (22)	X18	B7	0	18	2			OOR <	OOR <				82
IL-10 (22)	X18	B8	0	17	1			OOR <	OOR <				60
IL-10 (22)	X19	C7	0	19	3			OOR <	*1.82				79
IL-10 (22)	X19	C8	0	21	5			OOR <	*3.55				79
IL-10 (22)	X20	D7	0	18	2			OOR <	OOR <				70
IL-10 (22)	X20	D8	0	20	4			OOR <	*2.78				73
IL-10 (22)	X21	E7	0	18	2			OOR <	OOR <				56
IL-10 (22)	X21	E8	0	16	0			OOR <	OOR <				54
IL-10 (22)	X22	F7	0	17	1			OOR <	OOR <				50
IL-10 (22)	X22	F8	0	17.5	1.5			OOR <	OOR <				68
IL-10 (22)	X23	G7	0	17.5	1.5			OOR <	OOR <				50
IL-10 (22)	X23	G8	0	20	4			OOR <	*2.78				69
IL-10 (22)	X24	H7	0	21.5	5.5			3.89	3.89				66
IL-10 (22)	X24	H8	0	21	5			OOR <	*3.55				66
IL-10 (22)	X25	A9	0	48	32			14.02	14.02				58
IL-10 (22)	X25	A10	0	51	35			14.84	14.84				77
IL-10 (22)	X26	B9	0	15.5	-0.5			OOR <	OOR <				50
IL-10 (22)	X26	B10	0	16	0			OOR <	OOR <				53
IL-10 (22)	X27	C9	0	15	-1			OOR <	OOR <				69
IL-10 (22)	X27	C10	0	15	-1			OOR <	OOR <				77
IL-10 (22)	X28	D9	0	639	623			98.96	98.96				76
IL-10 (22)	X28	D10	0	641.5	625.5			99.25	99.25				56
IL-10 (22)	X29	E9	0	15	-1			OOR <	OOR <				57
IL-10 (22)	X29	E10	0	16	0			OOR <	OOR <				68
IL-10 (22)	X30	F9	0	18.5	2.5			OOR <	*1.16				50
IL-10 (22)	X30	F10	0	16.5	0.5			OOR <	OOR <				64
IL-10 (22)	X31	G9	0	22	6			4.22	4.22				59
IL-10 (22)	X31	G10	0	19	3			OOR <	*1.82				61
IL-10 (22)	X32	H9	0	15	-1			OOR <	OOR <				62
IL-10 (22)	X32	H10	0	16	0			OOR <	OOR <				57
IL-10 (22)	X33	A11	0	22	6			4.22	4.22				57
IL-10 (22)	X33	A12	0	21.5	5.5			3.89	3.89				50
IL-10 (22)	X34	B11	0	23.5	7.5			5.1	5.1				64
IL-10 (22)	X34	B12	0	23.5	7.5			5.1	5.1				70
IL-10 (22)	X35	C11	0	18	2			OOR <	OOR <				56
IL-10 (22)	X35	C12	0	17	1			OOR <	OOR <				50
IL-10 (22)	X36	D11	0	16	0			OOR <	OOR <				60
IL-10 (22)	X36	D12	0	17.5	1.5			OOR <	OOR <				50
IL-10 (22)	X37	E11	0	16.5	0.5			OOR <	OOR <				64
IL-10 (22)	X37	E12	0	18	2			OOR <	OOR <				69
IL-10 (22)	X38	F11	0	19	3			OOR <	*1.82				53
IL-10 (22)	X38	F12	0	21	5			OOR <	*3.55				72
IL-10 (22)	X39	G11	0	18	2			OOR <	OOR <				53
IL-10 (22)	X39	G12	0	17	1			OOR <	OOR <				50
IL-10 (22)	X40	H11	0	16	0			OOR <	OOR <				54
IL-10 (22)	X40	H12	0	16	0			OOR <	OOR <				65
Sampling Errors: 1 - Low bead #; 2 - Agg beads; 3 - Classify %; 4 - Region selection; 5 - Platform temperature
*** = Value not available; --- = Designated as an outlier
*Value = Value extrapolated beyond standard range
OOR = Out of Range; OOR> = Out of Range Above; OOR< = Out of Range Below
Exp Conc = Expected Concentration; Obs Conc = Observed Concentration
Conc in Range = Unknown sample concentrations within range where standards recovery is 70-130%
Conc In Range = 3.894 to 1022.722 (equivalent to 5.5 to 5208.3 FI - Bkgd)
Concentration Units = pg/ml
Regression Type: Logistic - 5PL
Std. Curve: FI = 2.07035 + (8561.97 - 2.07035) / ((1 + (Conc / 358.971)^-1.02271))^1.68717
FitProb. = 0.0970, ResVar. = 2.7539

## Sheet: IFN-g (29)
File Name: C:\Documents and Settings\Administrator\My Documents\2024\Tania-Mayer\Tania 27-11-2024.rbx
Analyte: IFN-g (29)
Acquisition Date: 27-Nov-2024, 01:26 PM
Reader Serial Number: LX10009222404
Plate ID:
RP1 PMT (Volts): 514.04
RP1 Target: 3697
Analyte	Type	Well	Outlier	FI	FI - Bkgd	Std Dev	%CV	Conc in Range	Obs Conc	Obs Conc %CV	Exp Conc	(Obs/Exp) * 100	Bead Count	Sampling Errors
IFN-g (29)	B	H1,H2	0	11	11	1.41	12.86
IFN-g (29)	S1	A1,A2	0	2494.3	2483.3	250.67	10.05	759.82	759.82	28.66	760	100
IFN-g (29)	S2	B1,B2	0	1311.5	1300.5	23.33	1.78	253.53	253.53	2.28	253.33	100
IFN-g (29)	S3	C1,C2	0	509	498	46.67	9.17	84.32	84.32	10.19	84.44	100
IFN-g (29)	S4	D1,D2	0	188	177	0.71	0.38	27.78	27.78	0.43	28.15	99
IFN-g (29)	S5	E1,E2	0	78	67	1.41	1.81	9.89	9.89	2.24	9.38	105
IFN-g (29)	S6	F1,F2	0	32.3	21.3	0.35	1.1	2.93	2.93	1.76	3.13	94
IFN-g (29)	S7	G1,G2	0	19.3	8.3	0.35	1.84	1.09	1.09	4.47	1.04	104
IFN-g (29)	X1	A3,A4	0	19	8	0	0	OOR <	*1.05	0
IFN-g (29)	X2	B3,B4	0	15.5	4.5	0.71	4.56	OOR <	*0.58	16.09
IFN-g (29)	X3	C3,C4	0	12	1	1.41	11.79	OOR <	*0.13	123.49
IFN-g (29)	X4	D3,D4	0	14	3	0	0	OOR <	*0.38	0
IFN-g (29)	X5	E3,E4	0	13.5	2.5	0.71	5.24	OOR <	*0.32	28.1
IFN-g (29)	X6	F3,F4	0	15	4	0	0	OOR <	*0.51	0
IFN-g (29)	X7	G3,G4	0	15.5	4.5	0.71	4.56	OOR <	*0.58	16.09
IFN-g (29)	X8	H3,H4	0	12.5	1.5	0.71	5.66	OOR <	*0.19	44.79
IFN-g (29)	X9	A5,A6	0	14.5	3.5	0.71	4.88	OOR <	*0.45	20.47
IFN-g (29)	X10	B5,B6	0	16	5	0	0	OOR <	*0.65	0
IFN-g (29)	X11	C5,C6	0	15.5	4.5	0.71	4.56	OOR <	*0.58	16.09
IFN-g (29)	X12	D5,D6	0	14.5	3.5	0.71	4.88	OOR <	*0.45	20.47
IFN-g (29)	X13	E5,E6	0	63.5	52.5	0.71	1.11	7.63	7.63	1.43
IFN-g (29)	X14	F5,F6	0	15.5	4.5	0.71	4.56	OOR <	*0.58	16.09
IFN-g (29)	X15	G5,G6	0	13	2	0	0	OOR <	*0.26	0
IFN-g (29)	X16	H5,H6	0	13	2	0	0	OOR <	*0.26	0
IFN-g (29)	X17	A7,A8	0	16.5	5.5	0.71	4.29	OOR <	*0.71	13.26
IFN-g (29)	X18	B7,B8	0	14.5	3.5	0.71	4.88	OOR <	*0.45	20.47
IFN-g (29)	X19	C7,C8	0	13.3	2.3	0.35	2.67	OOR <	*0.29	15.52
IFN-g (29)	X20	D7,D8	0	14.3	3.3	0.35	2.48	OOR <	*0.42	10.99
IFN-g (29)	X21	E7,E8	0	20.8	9.8	0.35	1.7	1.29	1.29	3.79
IFN-g (29)	X22	F7,F8	0	14	3	0	0	OOR <	*0.38	0
IFN-g (29)	X23	G7,G8	0	14	3	1.41	10.1	OOR <	*0.38	47.21
IFN-g (29)	X24	H7,H8	0	13.5	2.5	0.71	5.24	OOR <	*0.32	28.1
IFN-g (29)	X25	A9,A10	0	43	32	0	0	4.52	4.52	0
IFN-g (29)	X26	B9,B10	0	12.8	1.8	0.35	2.77	OOR <	*0.23	19.55
IFN-g (29)	X27	C9,C10	0	12.5	1.5	0.71	5.66	OOR <	*0.19	44.79
IFN-g (29)	X28	D9,D10	0	609.8	598.8	2.47	0.41	103.14	103.14	0.45
IFN-g (29)	X29	E9,E10	0	13	2	1.41	10.88	OOR <	*0.26	68.58
IFN-g (29)	X30	F9,F10	0	13.5	2.5	0.71	5.24	OOR <	*0.32	28.1
IFN-g (29)	X31	G9,G10	0	16	5	0	0	OOR <	*0.65	0
IFN-g (29)	X32	H9,H10	0	13.5	2.5	0.71	5.24	OOR <	*0.32	28.1
IFN-g (29)	X33	A11,A12	0	13.5	2.5	0.71	5.24	OOR <	*0.32	28.1
IFN-g (29)	X34	B11,B12	0	15.5	4.5	0.71	4.56	OOR <	*0.58	16.09
IFN-g (29)	X35	C11,C12	0	13.5	2.5	0.71	5.24	OOR <	*0.32	28.1
IFN-g (29)	X36	D11,D12	0	14	3	0	0	OOR <	*0.38	0
IFN-g (29)	X37	E11,E12	0	13.5	2.5	0.71	5.24	OOR <	*0.32	28.1
IFN-g (29)	X38	F11,F12	0	12.5	1.5	0.71	5.66	OOR <	*0.19	44.79
IFN-g (29)	X39	G11,G12	0	15	4	0	0	OOR <	*0.51	0
IFN-g (29)	X40	H11,H12	0	13.5	2.5	0.71	5.24	OOR <	*0.32	28.1
Analyte	Type	Well	Outlier	FI	FI - Bkgd	Std Dev	%CV	Conc in Range	Obs Conc	Obs Conc %CV	Exp Conc	(Obs/Exp) * 100	Bead Count	Sampling Errors
IFN-g (29)	B	H1	0	12	12								74
IFN-g (29)	B	H2	0	10	10								50
IFN-g (29)	S1	A1	0	2317	2306			630.08	630.08		760	83	53
IFN-g (29)	S1	A2	0	2671.5	2660.5			OOR >	*950.35		760	125	50
IFN-g (29)	S2	B1	0	1328	1317			257.64	257.64		253.33	102	66
IFN-g (29)	S2	B2	0	1295	1284			249.46	249.46		253.33	98	80
IFN-g (29)	S3	C1	0	476	465			78.27	78.27		84.44	93	50
IFN-g (29)	S3	C2	0	542	531			90.43	90.43		84.44	107	65
IFN-g (29)	S4	D1	0	187.5	176.5			27.7	27.7		28.15	98	82
IFN-g (29)	S4	D2	0	188.5	177.5			27.87	27.87		28.15	99	58
IFN-g (29)	S5	E1	0	79	68			10.04	10.04		9.38	107	64
IFN-g (29)	S5	E2	0	77	66			9.73	9.73		9.38	104	53
IFN-g (29)	S6	F1	0	32	21			2.89	2.89		3.13	93	56
IFN-g (29)	S6	F2	0	32.5	21.5			2.97	2.97		3.13	95	54
IFN-g (29)	S7	G1	0	19.5	8.5			1.12	1.12		1.04	107	68
IFN-g (29)	S7	G2	0	19	8			OOR <	*1.05		1.04	101	65
IFN-g (29)	X1	A3	0	19	8			OOR <	*1.05				71
IFN-g (29)	X1	A4	0	19	8			OOR <	*1.05				87
IFN-g (29)	X2	B3	0	16	5			OOR <	*0.65				57
IFN-g (29)	X2	B4	0	15	4			OOR <	*0.51				63
IFN-g (29)	X3	C3	0	13	2			OOR <	*0.26				62
IFN-g (29)	X3	C4	0	11	0			OOR <	*0.02				67
IFN-g (29)	X4	D3	0	14	3			OOR <	*0.38				61
IFN-g (29)	X4	D4	0	14	3			OOR <	*0.38				64
IFN-g (29)	X5	E3	0	14	3			OOR <	*0.38				63
IFN-g (29)	X5	E4	0	13	2			OOR <	*0.26				58
IFN-g (29)	X6	F3	0	15	4			OOR <	*0.51				68
IFN-g (29)	X6	F4	0	15	4			OOR <	*0.51				57
IFN-g (29)	X7	G3	0	15	4			OOR <	*0.51				69
IFN-g (29)	X7	G4	0	16	5			OOR <	*0.65				50
IFN-g (29)	X8	H3	0	13	2			OOR <	*0.26				76
IFN-g (29)	X8	H4	0	12	1			OOR <	*0.13				58
IFN-g (29)	X9	A5	0	15	4			OOR <	*0.51				58
IFN-g (29)	X9	A6	0	14	3			OOR <	*0.38				62
IFN-g (29)	X10	B5	0	16	5			OOR <	*0.65				60
IFN-g (29)	X10	B6	0	16	5			OOR <	*0.65				64
IFN-g (29)	X11	C5	0	15	4			OOR <	*0.51				64
IFN-g (29)	X11	C6	0	16	5			OOR <	*0.65				61
IFN-g (29)	X12	D5	0	15	4			OOR <	*0.51				50
IFN-g (29)	X12	D6	0	14	3			OOR <	*0.38				68
IFN-g (29)	X13	E5	0	64	53			7.71	7.71				58
IFN-g (29)	X13	E6	0	63	52			7.56	7.56				63
IFN-g (29)	X14	F5	0	16	5			OOR <	*0.65				65
IFN-g (29)	X14	F6	0	15	4			OOR <	*0.51				57
IFN-g (29)	X15	G5	0	13	2			OOR <	*0.26				75
IFN-g (29)	X15	G6	0	13	2			OOR <	*0.26				67
IFN-g (29)	X16	H5	0	13	2			OOR <	*0.26				50
IFN-g (29)	X16	H6	0	13	2			OOR <	*0.26				73
IFN-g (29)	X17	A7	0	17	6			OOR <	*0.78				59
IFN-g (29)	X17	A8	0	16	5			OOR <	*0.65				66
IFN-g (29)	X18	B7	0	15	4			OOR <	*0.51				76
IFN-g (29)	X18	B8	0	14	3			OOR <	*0.38				58
IFN-g (29)	X19	C7	0	13.5	2.5			OOR <	*0.32				50
IFN-g (29)	X19	C8	0	13	2			OOR <	*0.26				56
IFN-g (29)	X20	D7	0	14	3			OOR <	*0.38				63
IFN-g (29)	X20	D8	0	14.5	3.5			OOR <	*0.45				66
IFN-g (29)	X21	E7	0	21	10			1.33	1.33				63
IFN-g (29)	X21	E8	0	20.5	9.5			1.26	1.26				50
IFN-g (29)	X22	F7	0	14	3			OOR <	*0.38				63
IFN-g (29)	X22	F8	0	14	3			OOR <	*0.38				60
IFN-g (29)	X23	G7	0	13	2			OOR <	*0.26				63
IFN-g (29)	X23	G8	0	15	4			OOR <	*0.51				66
IFN-g (29)	X24	H7	0	14	3			OOR <	*0.38				51
IFN-g (29)	X24	H8	0	13	2			OOR <	*0.26				63
IFN-g (29)	X25	A9	0	43	32			4.52	4.52				67
IFN-g (29)	X25	A10	0	43	32			4.52	4.52				73
IFN-g (29)	X26	B9	0	13	2			OOR <	*0.26				66
IFN-g (29)	X26	B10	0	12.5	1.5			OOR <	*0.19				50
IFN-g (29)	X27	C9	0	12	1			OOR <	*0.13				93
IFN-g (29)	X27	C10	0	13	2			OOR <	*0.26				91
IFN-g (29)	X28	D9	0	611.5	600.5			103.47	103.47				86
IFN-g (29)	X28	D10	0	608	597			102.81	102.81				71
IFN-g (29)	X29	E9	0	12	1			OOR <	*0.13				50
IFN-g (29)	X29	E10	0	14	3			OOR <	*0.38				53
IFN-g (29)	X30	F9	0	13	2			OOR <	*0.26				56
IFN-g (29)	X30	F10	0	14	3			OOR <	*0.38				65
IFN-g (29)	X31	G9	0	16	5			OOR <	*0.65				53
IFN-g (29)	X31	G10	0	16	5			OOR <	*0.65				65
IFN-g (29)	X32	H9	0	14	3			OOR <	*0.38				50
IFN-g (29)	X32	H10	0	13	2			OOR <	*0.26				52
IFN-g (29)	X33	A11	0	13	2			OOR <	*0.26				64
IFN-g (29)	X33	A12	0	14	3			OOR <	*0.38				64
IFN-g (29)	X34	B11	0	16	5			OOR <	*0.65				61
IFN-g (29)	X34	B12	0	15	4			OOR <	*0.51				78
IFN-g (29)	X35	C11	0	14	3			OOR <	*0.38				82
IFN-g (29)	X35	C12	0	13	2			OOR <	*0.26				64
IFN-g (29)	X36	D11	0	14	3			OOR <	*0.38				50
IFN-g (29)	X36	D12	0	14	3			OOR <	*0.38				70
IFN-g (29)	X37	E11	0	14	3			OOR <	*0.38				50
IFN-g (29)	X37	E12	0	13	2			OOR <	*0.26				53
IFN-g (29)	X38	F11	0	12	1			OOR <	*0.13				52
IFN-g (29)	X38	F12	0	13	2			OOR <	*0.26				75
IFN-g (29)	X39	G11	0	15	4			OOR <	*0.51				53
IFN-g (29)	X39	G12	0	15	4			OOR <	*0.51				66
IFN-g (29)	X40	H11	0	14	3			OOR <	*0.38				50
IFN-g (29)	X40	H12	0	13	2			OOR <	*0.26				69
Sampling Errors: 1 - Low bead #; 2 - Agg beads; 3 - Classify %; 4 - Region selection; 5 - Platform temperature
*** = Value not available; --- = Designated as an outlier
*Value = Value extrapolated beyond standard range
OOR = Out of Range; OOR> = Out of Range Above; OOR< = Out of Range Below
Exp Conc = Expected Concentration; Obs Conc = Observed Concentration
Conc in Range = Unknown sample concentrations within range where standards recovery is 70-130%
Conc In Range = 1.085 to 759.817 (equivalent to 8.3 to 2483.3 FI - Bkgd)
Concentration Units = pg/ml
Regression Type: Logistic - 5PL
Std. Curve: FI = -0.172956 + (3119.67 + 0.172956) / ((1 + (Conc / 587.055)^-1.94874))^0.482271
FitProb. = 0.6012, ResVar. = 0.5088

## Sheet: IL-17-A (42)
File Name: C:\Documents and Settings\Administrator\My Documents\2024\Tania-Mayer\Tania 27-11-2024.rbx
Analyte: IL-17-A (42)
Acquisition Date: 27-Nov-2024, 01:26 PM
Reader Serial Number: LX10009222404
Plate ID:
RP1 PMT (Volts): 514.04
RP1 Target: 3697
Analyte	Type	Well	Outlier	FI	FI - Bkgd	Std Dev	%CV	Conc in Range	Obs Conc	Obs Conc %CV	Exp Conc	(Obs/Exp) * 100	Bead Count	Sampling Errors
IL-17-A (42)	B	H1,H2	0	8.5	8.5	0.71	8.32
IL-17-A (42)	S1	A1,A2	0	4728	4719.5	849.94	17.98	2992.88	2992.88	84.94	2990	100
IL-17-A (42)	S2	B1,B2	0	2386	2377.5	90.51	3.79	992.94	992.94	4.25	996.67	100
IL-17-A (42)	S3	C1,C2	0	851	842.5	73.54	8.64	343.91	343.91	8.6	332.22	104
IL-17-A (42)	S4	D1,D2	0	256.8	248.3	35	13.63	103.56	103.56	13.88	110.74	94
IL-17-A (42)	S5	E1,E2	0	100.8	92.3	0.35	0.35	38.82	38.82	0.38	36.91	105
IL-17-A (42)	S6	F1,F2	0	39	30.5	0	0	12.47	12.47	0	12.3	101
IL-17-A (42)	S7	G1,G2	0	19.8	11.3	0.35	1.79	4.01	4.01	3.95	4.1	98
IL-17-A (42)	X1	A3,A4	0	10	1.5	0	0	OOR <	OOR <
IL-17-A (42)	X2	B3,B4	0	11.8	3.3	1.06	9.03	OOR <	*0.35	0
IL-17-A (42)	X3	C3,C4	0	9.5	1	0.71	7.44	OOR <	OOR <
IL-17-A (42)	X4	D3,D4	0	11	2.5	1.41	12.86	OOR <	OOR <	0
IL-17-A (42)	X5	E3,E4	0	10	1.5	0	0	OOR <	OOR <
IL-17-A (42)	X6	F3,F4	0	15	6.5	0	0	OOR <	*1.86	0
IL-17-A (42)	X7	G3,G4	0	14.5	6	0.71	4.88	OOR <	*1.63	19.91
IL-17-A (42)	X8	H3,H4	0	10	1.5	1.41	14.14	OOR <	OOR <
IL-17-A (42)	X9	A5,A6	0	10.5	2	0.71	6.73	OOR <	OOR <
IL-17-A (42)	X10	B5,B6	0	10.5	2	0.71	6.73	OOR <	OOR <
IL-17-A (42)	X11	C5,C6	0	10.5	2	0.71	6.73	OOR <	OOR <
IL-17-A (42)	X12	D5,D6	0	9.8	1.3	0.35	3.63	OOR <	OOR <
IL-17-A (42)	X13	E5,E6	0	11	2.5	0	0	OOR <	OOR <
IL-17-A (42)	X14	F5,F6	0	10.5	2	0.71	6.73	OOR <	OOR <
IL-17-A (42)	X15	G5,G6	0	10.5	2	0.71	6.73	OOR <	OOR <
IL-17-A (42)	X16	H5,H6	0	10.8	2.3	0.35	3.29	OOR <	OOR <
IL-17-A (42)	X17	A7,A8	0	15.5	7	0.71	4.56	OOR <	*2.09	15.44
IL-17-A (42)	X18	B7,B8	0	10.5	2	0.71	6.73	OOR <	OOR <
IL-17-A (42)	X19	C7,C8	0	12.5	4	0.71	5.66	OOR <	*0.70	47.27
IL-17-A (42)	X20	D7,D8	0	10.5	2	0.71	6.73	OOR <	OOR <
IL-17-A (42)	X21	E7,E8	0	10	1.5	0	0	OOR <	OOR <
IL-17-A (42)	X22	F7,F8	0	10.5	2	0.71	6.73	OOR <	OOR <
IL-17-A (42)	X23	G7,G8	0	10.5	2	0.71	6.73	OOR <	OOR <
IL-17-A (42)	X24	H7,H8	0	11	2.5	0	0	OOR <	OOR <
IL-17-A (42)	X25	A9,A10	0	39	30.5	1.41	3.63	12.47	12.47	4.93
IL-17-A (42)	X26	B9,B10	0	10	1.5	0	0	OOR <	OOR <
IL-17-A (42)	X27	C9,C10	0	9	0.5	0	0	OOR <	OOR <
IL-17-A (42)	X28	D9,D10	0	599	590.5	14.85	2.48	242.5	242.5	2.47
IL-17-A (42)	X29	E9,E10	0	10.5	2	0.71	6.73	OOR <	OOR <
IL-17-A (42)	X30	F9,F10	0	10.5	2	0.71	6.73	OOR <	OOR <
IL-17-A (42)	X31	G9,G10	0	13	4.5	0	0	OOR <	*0.94	0
IL-17-A (42)	X32	H9,H10	0	10.3	1.8	0.35	3.45	OOR <	OOR <
IL-17-A (42)	X33	A11,A12	0	10	1.5	0	0	OOR <	OOR <
IL-17-A (42)	X34	B11,B12	0	12.5	4	0.71	5.66	OOR <	*0.70	47.27
IL-17-A (42)	X35	C11,C12	0	10	1.5	0	0	OOR <	OOR <
IL-17-A (42)	X36	D11,D12	0	10.5	2	0.71	6.73	OOR <	OOR <
IL-17-A (42)	X37	E11,E12	0	10.3	1.8	1.06	10.35	OOR <	OOR <
IL-17-A (42)	X38	F11,F12	0	10	1.5	0	0	OOR <	OOR <
IL-17-A (42)	X39	G11,G12	0	13.5	5	0.71	5.24	OOR <	*1.17	28.01
IL-17-A (42)	X40	H11,H12	0	10	1.5	0	0	OOR <	OOR <
Analyte	Type	Well	Outlier	FI	FI - Bkgd	Std Dev	%CV	Conc in Range	Obs Conc	Obs Conc %CV	Exp Conc	(Obs/Exp) * 100	Bead Count	Sampling Errors
IL-17-A (42)	B	H1	0	9	9								64
IL-17-A (42)	B	H2	0	8	8								65
IL-17-A (42)	S1	A1	0	4127	4118.5			2115.51	2115.51		2990	71	73
IL-17-A (42)	S1	A2	0	5329	5320.5			OOR >	*8478.90		2990	284	73
IL-17-A (42)	S2	B1	0	2450	2441.5			1022.94	1022.94		996.67	103	100
IL-17-A (42)	S2	B2	0	2322	2313.5			963.32	963.32		996.67	97	100
IL-17-A (42)	S3	C1	0	799	790.5			323	323		332.22	97	57
IL-17-A (42)	S3	C2	0	903	894.5			364.84	364.84		332.22	110	74
IL-17-A (42)	S4	D1	0	232	223.5			93.38	93.38		110.74	84	72
IL-17-A (42)	S4	D2	0	281.5	273			113.71	113.71		110.74	103	54
IL-17-A (42)	S5	E1	0	100.5	92			38.71	38.71		36.91	105	50
IL-17-A (42)	S5	E2	0	101	92.5			38.92	38.92		36.91	105	63
IL-17-A (42)	S6	F1	0	39	30.5			12.47	12.47		12.3	101	50
IL-17-A (42)	S6	F2	0	39	30.5			12.47	12.47		12.3	101	79
IL-17-A (42)	S7	G1	0	19.5	11			OOR <	*3.89		4.1	95	78
IL-17-A (42)	S7	G2	0	20	11.5			4.12	4.12		4.1	100	79
IL-17-A (42)	X1	A3	0	10	1.5			OOR <	OOR <				86
IL-17-A (42)	X1	A4	0	10	1.5			OOR <	OOR <				78
IL-17-A (42)	X2	B3	0	11	2.5			OOR <	OOR <				78
IL-17-A (42)	X2	B4	0	12.5	4			OOR <	*0.70				80
IL-17-A (42)	X3	C3	0	10	1.5			OOR <	OOR <				82
IL-17-A (42)	X3	C4	0	9	0.5			OOR <	OOR <				79
IL-17-A (42)	X4	D3	0	10	1.5			OOR <	OOR <				73
IL-17-A (42)	X4	D4	0	12	3.5			OOR <	*0.47				80
IL-17-A (42)	X5	E3	0	10	1.5			OOR <	OOR <				88
IL-17-A (42)	X5	E4	0	10	1.5			OOR <	OOR <				81
IL-17-A (42)	X6	F3	0	15	6.5			OOR <	*1.86				83
IL-17-A (42)	X6	F4	0	15	6.5			OOR <	*1.86				75
IL-17-A (42)	X7	G3	0	15	6.5			OOR <	*1.86				71
IL-17-A (42)	X7	G4	0	14	5.5			OOR <	*1.40				85
IL-17-A (42)	X8	H3	0	11	2.5			OOR <	OOR <				99
IL-17-A (42)	X8	H4	0	9	0.5			OOR <	OOR <				79
IL-17-A (42)	X9	A5	0	10	1.5			OOR <	OOR <				87
IL-17-A (42)	X9	A6	0	11	2.5			OOR <	OOR <				77
IL-17-A (42)	X10	B5	0	10	1.5			OOR <	OOR <				80
IL-17-A (42)	X10	B6	0	11	2.5			OOR <	OOR <				86
IL-17-A (42)	X11	C5	0	11	2.5			OOR <	OOR <				93
IL-17-A (42)	X11	C6	0	10	1.5			OOR <	OOR <				78
IL-17-A (42)	X12	D5	0	10	1.5			OOR <	OOR <				63
IL-17-A (42)	X12	D6	0	9.5	1			OOR <	OOR <				78
IL-17-A (42)	X13	E5	0	11	2.5			OOR <	OOR <				94
IL-17-A (42)	X13	E6	0	11	2.5			OOR <	OOR <				83
IL-17-A (42)	X14	F5	0	10	1.5			OOR <	OOR <				79
IL-17-A (42)	X14	F6	0	11	2.5			OOR <	OOR <				83
IL-17-A (42)	X15	G5	0	10	1.5			OOR <	OOR <				75
IL-17-A (42)	X15	G6	0	11	2.5			OOR <	OOR <				82
IL-17-A (42)	X16	H5	0	11	2.5			OOR <	OOR <				78
IL-17-A (42)	X16	H6	0	10.5	2			OOR <	OOR <				78
IL-17-A (42)	X17	A7	0	16	7.5			OOR <	*2.32				59
IL-17-A (42)	X17	A8	0	15	6.5			OOR <	*1.86				76
IL-17-A (42)	X18	B7	0	10	1.5			OOR <	OOR <				96
IL-17-A (42)	X18	B8	0	11	2.5			OOR <	OOR <				74
IL-17-A (42)	X19	C7	0	13	4.5			OOR <	*0.94				76
IL-17-A (42)	X19	C8	0	12	3.5			OOR <	*0.47				82
IL-17-A (42)	X20	D7	0	10	1.5			OOR <	OOR <				71
IL-17-A (42)	X20	D8	0	11	2.5			OOR <	OOR <				105
IL-17-A (42)	X21	E7	0	10	1.5			OOR <	OOR <				93
IL-17-A (42)	X21	E8	0	10	1.5			OOR <	OOR <				62
IL-17-A (42)	X22	F7	0	11	2.5			OOR <	OOR <				74
IL-17-A (42)	X22	F8	0	10	1.5			OOR <	OOR <				75
IL-17-A (42)	X23	G7	0	10	1.5			OOR <	OOR <				93
IL-17-A (42)	X23	G8	0	11	2.5			OOR <	OOR <				71
IL-17-A (42)	X24	H7	0	11	2.5			OOR <	OOR <				68
IL-17-A (42)	X24	H8	0	11	2.5			OOR <	OOR <				65
IL-17-A (42)	X25	A9	0	38	29.5			12.04	12.04				69
IL-17-A (42)	X25	A10	0	40	31.5			12.91	12.91				89
IL-17-A (42)	X26	B9	0	10	1.5			OOR <	OOR <				95
IL-17-A (42)	X26	B10	0	10	1.5			OOR <	OOR <				69
IL-17-A (42)	X27	C9	0	9	0.5			OOR <	OOR <				101
IL-17-A (42)	X27	C10	0	9	0.5			OOR <	OOR <				102
IL-17-A (42)	X28	D9	0	588.5	580			238.26	238.26				80
IL-17-A (42)	X28	D10	0	609.5	601			246.73	246.73				68
IL-17-A (42)	X29	E9	0	10	1.5			OOR <	OOR <				68
IL-17-A (42)	X29	E10	0	11	2.5			OOR <	OOR <				77
IL-17-A (42)	X30	F9	0	11	2.5			OOR <	OOR <				69
IL-17-A (42)	X30	F10	0	10	1.5			OOR <	OOR <				68
IL-17-A (42)	X31	G9	0	13	4.5			OOR <	*0.94				76
IL-17-A (42)	X31	G10	0	13	4.5			OOR <	*0.94				80
IL-17-A (42)	X32	H9	0	10.5	2			OOR <	OOR <				64
IL-17-A (42)	X32	H10	0	10	1.5			OOR <	OOR <				64
IL-17-A (42)	X33	A11	0	10	1.5			OOR <	OOR <				77
IL-17-A (42)	X33	A12	0	10	1.5			OOR <	OOR <				70
IL-17-A (42)	X34	B11	0	13	4.5			OOR <	*0.94				56
IL-17-A (42)	X34	B12	0	12	3.5			OOR <	*0.47				90
IL-17-A (42)	X35	C11	0	10	1.5			OOR <	OOR <				70
IL-17-A (42)	X35	C12	0	10	1.5			OOR <	OOR <				71
IL-17-A (42)	X36	D11	0	11	2.5			OOR <	OOR <				64
IL-17-A (42)	X36	D12	0	10	1.5			OOR <	OOR <				61
IL-17-A (42)	X37	E11	0	9.5	1			OOR <	OOR <				66
IL-17-A (42)	X37	E12	0	11	2.5			OOR <	OOR <				63
IL-17-A (42)	X38	F11	0	10	1.5			OOR <	OOR <				71
IL-17-A (42)	X38	F12	0	10	1.5			OOR <	OOR <				78
IL-17-A (42)	X39	G11	0	14	5.5			OOR <	*1.40				79
IL-17-A (42)	X39	G12	0	13	4.5			OOR <	*0.94				80
IL-17-A (42)	X40	H11	0	10	1.5			OOR <	OOR <				68
IL-17-A (42)	X40	H12	0	10	1.5			OOR <	OOR <				83
Sampling Errors: 1 - Low bead #; 2 - Agg beads; 3 - Classify %; 4 - Region selection; 5 - Platform temperature
*** = Value not available; --- = Designated as an outlier
*Value = Value extrapolated beyond standard range
OOR = Out of Range; OOR> = Out of Range Above; OOR< = Out of Range Below
Exp Conc = Expected Concentration; Obs Conc = Observed Concentration
Conc in Range = Unknown sample concentrations within range where standards recovery is 70-130%
Conc In Range = 4.006 to 2992.880 (equivalent to 11.3 to 4719.5 FI - Bkgd)
Concentration Units = pg/ml
Regression Type: Logistic - 5PL
Std. Curve: FI = 2.54029 + (5374.3 - 2.54029) / ((1 + (Conc / 2087.7)^-2.6072))^0.393884
FitProb. = 0.2796, ResVar. = 1.2745

## Sheet: IL-8 (18)
File Name: C:\Documents and Settings\Administrator\My Documents\2024\Tania-Mayer\Tania 27-11-2024.rbx
Analyte: IL-8 (18)
Acquisition Date: 27-Nov-2024, 01:26 PM
Reader Serial Number: LX10009222404
Plate ID:
RP1 PMT (Volts): 514.04
RP1 Target: 3697
Analyte	Type	Well	Outlier	FI	FI - Bkgd	Std Dev	%CV	Conc in Range	Obs Conc	Obs Conc %CV	Exp Conc	(Obs/Exp) * 100	Bead Count	Sampling Errors
IL-8 (18)	B	H1,H2	0	10.5	10.5	0.71	6.73
IL-8 (18)	S1	A1,A2	0	5698.5	5688	242.54	4.26	1199.98	1199.98	9.19	1200	100
IL-8 (18)	S2	B1,B2	0	2765	2754.5	103.24	3.73	400.09	400.09	4.53	400	100
IL-8 (18)	S3	C1,C2	0	1014	1003.5	56.57	5.58	133.06	133.06	5.78	133.33	100
IL-8 (18)	S4	D1,D2	0	350.8	340.3	8.13	2.32	44.88	44.88	2.38	44.44	101
IL-8 (18)	S5	E1,E2	0	120	109.5	0.71	0.59	14.53	14.53	0.65	14.81	98
IL-8 (18)	S6	F1,F2	0	49	38.5	2.83	5.77	5.04	5.04	7.59	4.94	102
IL-8 (18)	S7	G1,G2	0	24	13.5	2.83	11.79	1.63	1.63	24.03	1.65	99
IL-8 (18)	X1	A3,A4	0	1953.5	1943	40.31	2.06	267.73	267.73	2.29
IL-8 (18)	X2	B3,B4	0	3228	3217.5	12.73	0.39	485.4	485.4	0.51
IL-8 (18)	X3	C3,C4	0	398.3	387.8	3.18	0.8	51.11	51.11	0.82
IL-8 (18)	X4	D3,D4	0	514	503.5	15.56	3.03	66.31	66.31	3.09
IL-8 (18)	X5	E3,E4	0	2101	2090.5	76.37	3.63	290.46	290.46	4.1
IL-8 (18)	X6	F3,F4	0	2436	2425.5	65.05	2.67	344.14	344.14	3.12
IL-8 (18)	X7	G3,G4	0	2088.5	2078	51.62	2.47	288.51	288.51	2.78
IL-8 (18)	X8	H3,H4	0	672.8	662.3	5.3	0.79	87.27	87.27	0.81
IL-8 (18)	X9	A5,A6	0	1377.5	1367	16.26	1.18	183.38	183.38	1.25
IL-8 (18)	X10	B5,B6	0	1922.3	1911.8	66.82	3.48	262.98	262.98	3.85
IL-8 (18)	X11	C5,C6	0	1778	1767.5	36.77	2.07	241.33	241.33	2.26
IL-8 (18)	X12	D5,D6	0	487.5	477	2.12	0.44	62.83	62.83	0.44
IL-8 (18)	X13	E5,E6	0	9564	9553.5	503.46	5.26	OOR >	OOR >
IL-8 (18)	X14	F5,F6	0	1536	1525.5	19.8	1.29	205.97	205.97	1.38
IL-8 (18)	X15	G5,G6	0	924	913.5	28.28	3.06	120.87	120.87	3.16
IL-8 (18)	X16	H5,H6	0	2120.8	2110.3	4.6	0.22	293.54	293.54	0.24
IL-8 (18)	X17	A7,A8	0	3623.8	3613.3	20.15	0.56	565.81	565.81	0.76
IL-8 (18)	X18	B7,B8	0	1255.5	1245	77.07	6.14	166.28	166.28	6.45
IL-8 (18)	X19	C7,C8	0	3619.3	3608.8	20.86	0.58	564.85	564.85	0.79
IL-8 (18)	X20	D7,D8	0	4062	4051.5	7.07	0.17	665.07	665.07	0.26
IL-8 (18)	X21	E7,E8	0	1590.3	1579.8	26.52	1.67	213.8	213.8	1.8
IL-8 (18)	X22	F7,F8	0	1627.5	1617	13.44	0.83	219.21	219.21	0.89
IL-8 (18)	X23	G7,G8	0	2535.3	2524.8	43.49	1.72	360.66	360.66	2.02
IL-8 (18)	X24	H7,H8	0	917.3	906.8	20.86	2.27	119.96	119.96	2.35
IL-8 (18)	X25	A9,A10	0	2001.8	1991.3	8.13	0.41	275.11	275.11	0.45
IL-8 (18)	X26	B9,B10	0	479.5	469	13.44	2.8	61.77	61.77	2.86
IL-8 (18)	X27	C9,C10	0	1311	1300.5	11.31	0.86	174.03	174.03	0.91
IL-8 (18)	X28	D9,D10	0	1949.3	1938.8	2.47	0.13	267.08	267.08	0.14
IL-8 (18)	X29	E9,E10	0	632.8	622.3	24.4	3.86	81.98	81.98	3.94
IL-8 (18)	X30	F9,F10	0	1200.3	1189.8	13.08	1.09	158.61	158.61	1.14
IL-8 (18)	X31	G9,G10	0	793	782.5	9.9	1.25	103.28	103.28	1.28
IL-8 (18)	X32	H9,H10	0	658.5	648	9.19	1.4	85.39	85.39	1.43
IL-8 (18)	X33	A11,A12	0	596.5	586	21.92	3.67	77.19	77.19	3.75
IL-8 (18)	X34	B11,B12	0	1463	1452.5	42.43	2.9	195.51	195.51	3.09
IL-8 (18)	X35	C11,C12	0	461.3	450.8	1.06	0.23	59.38	59.38	0.23
IL-8 (18)	X36	D11,D12	0	724.5	714	26.87	3.71	94.15	94.15	3.8
IL-8 (18)	X37	E11,E12	0	847.3	836.8	14.5	1.71	110.54	110.54	1.76
IL-8 (18)	X38	F11,F12	0	276.5	266	4.95	1.79	35.14	35.14	1.85
IL-8 (18)	X39	G11,G12	0	778.3	767.8	46.32	5.95	101.31	101.31	6.1
IL-8 (18)	X40	H11,H12	0	389.5	379	4.95	1.27	49.96	49.96	1.3
Analyte	Type	Well	Outlier	FI	FI - Bkgd	Std Dev	%CV	Conc in Range	Obs Conc	Obs Conc %CV	Exp Conc	(Obs/Exp) * 100	Bead Count	Sampling Errors
IL-8 (18)	B	H1	0	10	10								68
IL-8 (18)	B	H2	0	11	11								62
IL-8 (18)	S1	A1	0	5527	5516.5			1125.25	1125.25		1200	94	54
IL-8 (18)	S1	A2	0	5870	5859.5			OOR >	*1281.58		1200	107	75
IL-8 (18)	S2	B1	0	2838	2827.5			412.99	412.99		400	103	67
IL-8 (18)	S2	B2	0	2692	2681.5			387.37	387.37		400	97	95
IL-8 (18)	S3	C1	0	974	963.5			127.63	127.63		133.33	96	58
IL-8 (18)	S3	C2	0	1054	1043.5			138.51	138.51		133.33	104	67
IL-8 (18)	S4	D1	0	345	334.5			44.12	44.12		44.44	99	87
IL-8 (18)	S4	D2	0	356.5	346			45.63	45.63		44.44	103	50
IL-8 (18)	S5	E1	0	119.5	109			14.47	14.47		14.81	98	68
IL-8 (18)	S5	E2	0	120.5	110			14.6	14.6		14.81	99	66
IL-8 (18)	S6	F1	0	51	40.5			5.31	5.31		4.94	108	64
IL-8 (18)	S6	F2	0	47	36.5			4.77	4.77		4.94	97	59
IL-8 (18)	S7	G1	0	22	11.5			OOR <	*1.35		1.65	82	60
IL-8 (18)	S7	G2	0	26	15.5			1.91	1.91		1.65	116	51
IL-8 (18)	X1	A3	0	1982	1971.5			272.08	272.08				57
IL-8 (18)	X1	A4	0	1925	1914.5			263.4	263.4				62
IL-8 (18)	X2	B3	0	3219	3208.5			483.66	483.66				60
IL-8 (18)	X2	B4	0	3237	3226.5			487.14	487.14				63
IL-8 (18)	X3	C3	0	396	385.5			50.81	50.81				69
IL-8 (18)	X3	C4	0	400.5	390			51.4	51.4				60
IL-8 (18)	X4	D3	0	525	514.5			67.76	67.76				57
IL-8 (18)	X4	D4	0	503	492.5			64.86	64.86				67
IL-8 (18)	X5	E3	0	2155	2144.5			298.91	298.91				66
IL-8 (18)	X5	E4	0	2047	2036.5			282.08	282.08				63
IL-8 (18)	X6	F3	0	2390	2379.5			336.59	336.59				81
IL-8 (18)	X6	F4	0	2482	2471.5			351.76	351.76				69
IL-8 (18)	X7	G3	0	2125	2114.5			294.2	294.2				70
IL-8 (18)	X7	G4	0	2052	2041.5			282.85	282.85				86
IL-8 (18)	X8	H3	0	676.5	666			87.77	87.77				70
IL-8 (18)	X8	H4	0	669	658.5			86.78	86.78				59
IL-8 (18)	X9	A5	0	1389	1378.5			185.01	185.01				77
IL-8 (18)	X9	A6	0	1366	1355.5			181.76	181.76				61
IL-8 (18)	X10	B5	0	1969.5	1959			270.17	270.17				70
IL-8 (18)	X10	B6	0	1875	1864.5			255.84	255.84				69
IL-8 (18)	X11	C5	0	1752	1741.5			237.48	237.48				57
IL-8 (18)	X11	C6	0	1804	1793.5			245.2	245.2				65
IL-8 (18)	X12	D5	0	489	478.5			63.02	63.02				57
IL-8 (18)	X12	D6	0	486	475.5			62.63	62.63				75
IL-8 (18)	X13	E5	0	9920	9909.5			OOR >	OOR >				69
IL-8 (18)	X13	E6	0	9208	9197.5			OOR >	OOR >				75
IL-8 (18)	X14	F5	0	1522	1511.5			203.95	203.95				57
IL-8 (18)	X14	F6	0	1550	1539.5			207.98	207.98				63
IL-8 (18)	X15	G5	0	904	893.5			118.17	118.17				69
IL-8 (18)	X15	G6	0	944	933.5			123.57	123.57				67
IL-8 (18)	X16	H5	0	2124	2113.5			294.05	294.05				61
IL-8 (18)	X16	H6	0	2117.5	2107			293.03	293.03				70
IL-8 (18)	X17	A7	0	3609.5	3599			562.78	562.78				60
IL-8 (18)	X17	A8	0	3638	3627.5			568.86	568.86				58
IL-8 (18)	X18	B7	0	1201	1190.5			158.71	158.71				69
IL-8 (18)	X18	B8	0	1310	1299.5			173.89	173.89				54
IL-8 (18)	X19	C7	0	3634	3623.5			568	568				62
IL-8 (18)	X19	C8	0	3604.5	3594			561.72	561.72				84
IL-8 (18)	X20	D7	0	4067	4056.5			666.28	666.28				50
IL-8 (18)	X20	D8	0	4057	4046.5			663.87	663.87				83
IL-8 (18)	X21	E7	0	1609	1598.5			216.52	216.52				61
IL-8 (18)	X21	E8	0	1571.5	1561			211.09	211.09				58
IL-8 (18)	X22	F7	0	1618	1607.5			217.82	217.82				61
IL-8 (18)	X22	F8	0	1637	1626.5			220.59	220.59				57
IL-8 (18)	X23	G7	0	2566	2555.5			365.84	365.84				76
IL-8 (18)	X23	G8	0	2504.5	2494			355.51	355.51				54
IL-8 (18)	X24	H7	0	932	921.5			121.95	121.95				63
IL-8 (18)	X24	H8	0	902.5	892			117.97	117.97				56
IL-8 (18)	X25	A9	0	2007.5	1997			275.99	275.99				58
IL-8 (18)	X25	A10	0	1996	1985.5			274.22	274.22				68
IL-8 (18)	X26	B9	0	470	459.5			60.53	60.53				71
IL-8 (18)	X26	B10	0	489	478.5			63.02	63.02				57
IL-8 (18)	X27	C9	0	1303	1292.5			172.91	172.91				85
IL-8 (18)	X27	C10	0	1319	1308.5			175.15	175.15				84
IL-8 (18)	X28	D9	0	1947.5	1937			266.82	266.82				64
IL-8 (18)	X28	D10	0	1951	1940.5			267.35	267.35				67
IL-8 (18)	X29	E9	0	615.5	605			79.7	79.7				68
IL-8 (18)	X29	E10	0	650	639.5			84.26	84.26				55
IL-8 (18)	X30	F9	0	1209.5	1199			159.89	159.89				68
IL-8 (18)	X30	F10	0	1191	1180.5			157.33	157.33				50
IL-8 (18)	X31	G9	0	786	775.5			102.34	102.34				69
IL-8 (18)	X31	G10	0	800	789.5			104.21	104.21				69
IL-8 (18)	X32	H9	0	652	641.5			84.52	84.52				64
IL-8 (18)	X32	H10	0	665	654.5			86.25	86.25				54
IL-8 (18)	X33	A11	0	612	601.5			79.23	79.23				71
IL-8 (18)	X33	A12	0	581	570.5			75.14	75.14				59
IL-8 (18)	X34	B11	0	1433	1422.5			191.24	191.24				74
IL-8 (18)	X34	B12	0	1493	1482.5			199.8	199.8				72
IL-8 (18)	X35	C11	0	462	451.5			59.47	59.47				73
IL-8 (18)	X35	C12	0	460.5	450			59.28	59.28				72
IL-8 (18)	X36	D11	0	705.5	695			91.62	91.62				58
IL-8 (18)	X36	D12	0	743.5	733			96.68	96.68				60
IL-8 (18)	X37	E11	0	837	826.5			109.17	109.17				67
IL-8 (18)	X37	E12	0	857.5	847			111.92	111.92				54
IL-8 (18)	X38	F11	0	280	269.5			35.6	35.6				50
IL-8 (18)	X38	F12	0	273	262.5			34.68	34.68				66
IL-8 (18)	X39	G11	0	745.5	735			96.94	96.94				64
IL-8 (18)	X39	G12	0	811	800.5			105.68	105.68				52
IL-8 (18)	X40	H11	0	386	375.5			49.5	49.5				55
IL-8 (18)	X40	H12	0	393	382.5			50.42	50.42				51
Sampling Errors: 1 - Low bead #; 2 - Agg beads; 3 - Classify %; 4 - Region selection; 5 - Platform temperature
*** = Value not available; --- = Designated as an outlier
*Value = Value extrapolated beyond standard range
OOR = Out of Range; OOR> = Out of Range Above; OOR< = Out of Range Below
Exp Conc = Expected Concentration; Obs Conc = Observed Concentration
Conc in Range = Unknown sample concentrations within range where standards recovery is 70-130%
Conc In Range = 1.630 to 1199.984 (equivalent to 13.5 to 5688.0 FI - Bkgd)
Concentration Units = pg/ml
Regression Type: Logistic - 5PL
Std. Curve: FI = 1.96066 + (8604.84 - 1.96066) / ((1 + (Conc / 1062.6)^-1.49471))^0.682856
FitProb. = 0.9167, ResVar. = 0.0870

## Sheet: IL-12p70 (56)
File Name: C:\Documents and Settings\Administrator\My Documents\2024\Tania-Mayer\Tania 27-11-2024.rbx
Analyte: IL-12p70 (56)
Acquisition Date: 27-Nov-2024, 01:26 PM
Reader Serial Number: LX10009222404
Plate ID:
RP1 PMT (Volts): 514.04
RP1 Target: 3697
Analyte	Type	Well	Outlier	FI	FI - Bkgd	Std Dev	%CV	Conc in Range	Obs Conc	Obs Conc %CV	Exp Conc	(Obs/Exp) * 100	Bead Count	Sampling Errors
IL-12p70 (56)	B	H1,H2	0	10	10	0	0
IL-12p70 (56)	S1	A1,A2	0	9789	9779	755.19	7.71	30734.5	30734.5	12.02	30710	100
IL-12p70 (56)	S2	B1,B2	0	3960.3	3950.3	3.89	0.1	10203.2	10203.2	0.1	10236.7	100
IL-12p70 (56)	S3	C1,C2	0	1161.3	1151.3	101.47	8.74	3443.16	3443.16	7.05	3412.22	101
IL-12p70 (56)	S4	D1,D2	0	269.8	259.8	30.76	11.4	1118.36	1118.36	8.62	1137.41	98
IL-12p70 (56)	S5	E1,E2	0	70.5	60.5	2.12	3.01	389.37	389.37	2.57	379.14	103
IL-12p70 (56)	S6	F1,F2	0	24	14	1.41	5.89	121.61	121.61	9.3	126.38	96
IL-12p70 (56)	S7	G1,G2	0	16	6	1.41	8.84	44.39	44.39	42.57	42.13	105
IL-12p70 (56)	X1	A3,A4	0	12.5	2.5	0.71	5.66	OOR <	OOR <
IL-12p70 (56)	X2	B3,B4	0	14	4	0	0	OOR <	*11.71	0
IL-12p70 (56)	X3	C3,C4	0	12	2	0	0	OOR <	OOR <
IL-12p70 (56)	X4	D3,D4	0	15	5	0	0	OOR <	*30.37	0
IL-12p70 (56)	X5	E3,E4	0	11.8	1.8	0.35	3.01	OOR <	OOR <
IL-12p70 (56)	X6	F3,F4	0	12	2	0	0	OOR <	OOR <
IL-12p70 (56)	X7	G3,G4	0	13	3	0	0	OOR <	OOR <
IL-12p70 (56)	X8	H3,H4	0	12.5	2.5	0.71	5.66	OOR <	OOR <
IL-12p70 (56)	X9	A5,A6	0	14.5	4.5	0.71	4.88	OOR <	*22.04	62.72
IL-12p70 (56)	X10	B5,B6	0	13.5	3.5	0.71	5.24	OOR <	OOR <	0
IL-12p70 (56)	X11	C5,C6	0	14.8	4.8	0.35	2.4	OOR <	*26.36	22.46
IL-12p70 (56)	X12	D5,D6	0	12.5	2.5	2.12	16.97	OOR <	OOR <	0
IL-12p70 (56)	X13	E5,E6	0	15.3	5.3	1.77	11.59	OOR <	*34.13	88.3
IL-12p70 (56)	X14	F5,F6	0	13	3	1.41	10.88	OOR <	OOR <	0
IL-12p70 (56)	X15	G5,G6	0	12.5	2.5	0.71	5.66	OOR <	OOR <
IL-12p70 (56)	X16	H5,H6	0	13.5	3.5	0.71	5.24	OOR <	OOR <	0
IL-12p70 (56)	X17	A7,A8	0	13	3	0	0	OOR <	OOR <
IL-12p70 (56)	X18	B7,B8	0	14	4	1.41	10.1	OOR <	*11.71	0
IL-12p70 (56)	X19	C7,C8	0	10.5	0.5	0.71	6.73	OOR <	OOR <
IL-12p70 (56)	X20	D7,D8	0	10.5	0.5	0.71	6.73	OOR <	OOR <
IL-12p70 (56)	X21	E7,E8	0	14	4	0	0	OOR <	*11.71	0
IL-12p70 (56)	X22	F7,F8	0	13	3	1.41	10.88	OOR <	OOR <	0
IL-12p70 (56)	X23	G7,G8	0	13	3	1.41	10.88	OOR <	OOR <	0
IL-12p70 (56)	X24	H7,H8	0	13.5	3.5	0.71	5.24	OOR <	OOR <	0
IL-12p70 (56)	X25	A9,A10	0	51.8	41.8	0.35	0.68	295.73	295.73	0.64
IL-12p70 (56)	X26	B9,B10	0	12.5	2.5	0.71	5.66	OOR <	OOR <
IL-12p70 (56)	X27	C9,C10	0	14	4	0	0	OOR <	*11.71	0
IL-12p70 (56)	X28	D9,D10	0	794	784	9.9	1.25	2547.43	2547.43	0.97
IL-12p70 (56)	X29	E9,E10	0	11.5	1.5	0.71	6.15	OOR <	OOR <
IL-12p70 (56)	X30	F9,F10	0	11.8	1.8	0.35	3.01	OOR <	OOR <
IL-12p70 (56)	X31	G9,G10	0	17.3	7.3	0.35	2.05	59.35	59.35	6.69
IL-12p70 (56)	X32	H9,H10	0	13.8	3.8	1.06	7.71	OOR <	*4.21	0
IL-12p70 (56)	X33	A11,A12	0	12	2	0	0	OOR <	OOR <
IL-12p70 (56)	X34	B11,B12	0	14.5	4.5	0.71	4.88	OOR <	*22.04	62.72
IL-12p70 (56)	X35	C11,C12	0	13	3	1.41	10.88	OOR <	OOR <	0
IL-12p70 (56)	X36	D11,D12	0	12.5	2.5	0.71	5.66	OOR <	OOR <
IL-12p70 (56)	X37	E11,E12	0	12.5	2.5	0.71	5.66	OOR <	OOR <
IL-12p70 (56)	X38	F11,F12	0	11.5	1.5	0.71	6.15	OOR <	OOR <
IL-12p70 (56)	X39	G11,G12	0	16.8	6.8	0.35	2.11	53.61	53.61	7.77
IL-12p70 (56)	X40	H11,H12	0	13	3	0	0	OOR <	OOR <
Analyte	Type	Well	Outlier	FI	FI - Bkgd	Std Dev	%CV	Conc in Range	Obs Conc	Obs Conc %CV	Exp Conc	(Obs/Exp) * 100	Bead Count	Sampling Errors
IL-12p70 (56)	B	H1	0	10	10								62
IL-12p70 (56)	B	H2	0	10	10								56
IL-12p70 (56)	S1	A1	0	9255	9245			28211.2	28211.2		30710	92	62
IL-12p70 (56)	S1	A2	0	10323	10313			OOR >	*33451.11		30710	109	59
IL-12p70 (56)	S2	B1	0	3963	3953			10210.4	10210.4		10236.7	100	71
IL-12p70 (56)	S2	B2	0	3957.5	3947.5			10196.1	10196.1		10236.7	100	90
IL-12p70 (56)	S3	C1	0	1233	1223			3614.23	3614.23		3412.22	106	65
IL-12p70 (56)	S3	C2	0	1089.5	1079.5			3271.11	3271.11		3412.22	96	76
IL-12p70 (56)	S4	D1	0	248	238			1049.51	1049.51		1137.41	92	63
IL-12p70 (56)	S4	D2	0	291.5	281.5			1185.81	1185.81		1137.41	104	72
IL-12p70 (56)	S5	E1	0	72	62			396.43	396.43		379.14	105	60
IL-12p70 (56)	S5	E2	0	69	59			382.26	382.26		379.14	101	75
IL-12p70 (56)	S6	F1	0	23	13			113.5	113.5		126.38	90	75
IL-12p70 (56)	S6	F2	0	25	15			129.48	129.48		126.38	102	76
IL-12p70 (56)	S7	G1	0	15	5			OOR <	*30.37		42.13	72	67
IL-12p70 (56)	S7	G2	0	17	7			56.52	56.52		42.13	134	56
IL-12p70 (56)	X1	A3	0	13	3			OOR <	OOR <				81
IL-12p70 (56)	X1	A4	0	12	2			OOR <	OOR <				69
IL-12p70 (56)	X2	B3	0	14	4			OOR <	*11.71				68
IL-12p70 (56)	X2	B4	0	14	4			OOR <	*11.71				72
IL-12p70 (56)	X3	C3	0	12	2			OOR <	OOR <				65
IL-12p70 (56)	X3	C4	0	12	2			OOR <	OOR <				67
IL-12p70 (56)	X4	D3	0	15	5			OOR <	*30.37				61
IL-12p70 (56)	X4	D4	0	15	5			OOR <	*30.37				69
IL-12p70 (56)	X5	E3	0	12	2			OOR <	OOR <				54
IL-12p70 (56)	X5	E4	0	11.5	1.5			OOR <	OOR <				62
IL-12p70 (56)	X6	F3	0	12	2			OOR <	OOR <				67
IL-12p70 (56)	X6	F4	0	12	2			OOR <	OOR <				56
IL-12p70 (56)	X7	G3	0	13	3			OOR <	OOR <				75
IL-12p70 (56)	X7	G4	0	13	3			OOR <	OOR <				71
IL-12p70 (56)	X8	H3	0	13	3			OOR <	OOR <				77
IL-12p70 (56)	X8	H4	0	12	2			OOR <	OOR <				66
IL-12p70 (56)	X9	A5	0	15	5			OOR <	*30.37				65
IL-12p70 (56)	X9	A6	0	14	4			OOR <	*11.71				65
IL-12p70 (56)	X10	B5	0	13	3			OOR <	OOR <				67
IL-12p70 (56)	X10	B6	0	14	4			OOR <	*11.71				68
IL-12p70 (56)	X11	C5	0	14.5	4.5			OOR <	*22.04				86
IL-12p70 (56)	X11	C6	0	15	5			OOR <	*30.37				67
IL-12p70 (56)	X12	D5	0	14	4			OOR <	*11.71				68
IL-12p70 (56)	X12	D6	0	11	1			OOR <	OOR <				78
IL-12p70 (56)	X13	E5	0	16.5	6.5			50.63	50.63				70
IL-12p70 (56)	X13	E6	0	14	4			OOR <	*11.71				83
IL-12p70 (56)	X14	F5	0	12	2			OOR <	OOR <				56
IL-12p70 (56)	X14	F6	0	14	4			OOR <	*11.71				55
IL-12p70 (56)	X15	G5	0	12	2			OOR <	OOR <				83
IL-12p70 (56)	X15	G6	0	13	3			OOR <	OOR <				75
IL-12p70 (56)	X16	H5	0	13	3			OOR <	OOR <				64
IL-12p70 (56)	X16	H6	0	14	4			OOR <	*11.71				79
IL-12p70 (56)	X17	A7	0	13	3			OOR <	OOR <				72
IL-12p70 (56)	X17	A8	0	13	3			OOR <	OOR <				63
IL-12p70 (56)	X18	B7	0	15	5			OOR <	*30.37				87
IL-12p70 (56)	X18	B8	0	13	3			OOR <	OOR <				55
IL-12p70 (56)	X19	C7	0	11	1			OOR <	OOR <				80
IL-12p70 (56)	X19	C8	0	10	0			OOR <	OOR <				68
IL-12p70 (56)	X20	D7	0	10	0			OOR <	OOR <				57
IL-12p70 (56)	X20	D8	0	11	1			OOR <	OOR <				81
IL-12p70 (56)	X21	E7	0	14	4			OOR <	*11.71				57
IL-12p70 (56)	X21	E8	0	14	4			OOR <	*11.71				65
IL-12p70 (56)	X22	F7	0	12	2			OOR <	OOR <				67
IL-12p70 (56)	X22	F8	0	14	4			OOR <	*11.71				50
IL-12p70 (56)	X23	G7	0	12	2			OOR <	OOR <				79
IL-12p70 (56)	X23	G8	0	14	4			OOR <	*11.71				57
IL-12p70 (56)	X24	H7	0	13	3			OOR <	OOR <				56
IL-12p70 (56)	X24	H8	0	14	4			OOR <	*11.71				60
IL-12p70 (56)	X25	A9	0	51.5	41.5			294.4	294.4				58
IL-12p70 (56)	X25	A10	0	52	42			297.06	297.06				71
IL-12p70 (56)	X26	B9	0	13	3			OOR <	OOR <				71
IL-12p70 (56)	X26	B10	0	12	2			OOR <	OOR <				55
IL-12p70 (56)	X27	C9	0	14	4			OOR <	*11.71				82
IL-12p70 (56)	X27	C10	0	14	4			OOR <	*11.71				97
IL-12p70 (56)	X28	D9	0	787	777			2529.89	2529.89				77
IL-12p70 (56)	X28	D10	0	801	791			2564.95	2564.95				69
IL-12p70 (56)	X29	E9	0	12	2			OOR <	OOR <				69
IL-12p70 (56)	X29	E10	0	11	1			OOR <	OOR <				61
IL-12p70 (56)	X30	F9	0	11.5	1.5			OOR <	OOR <				76
IL-12p70 (56)	X30	F10	0	12	2			OOR <	OOR <				60
IL-12p70 (56)	X31	G9	0	17.5	7.5			62.13	62.13				82
IL-12p70 (56)	X31	G10	0	17	7			56.52	56.52				93
IL-12p70 (56)	X32	H9	0	14.5	4.5			OOR <	*22.04				60
IL-12p70 (56)	X32	H10	0	13	3			OOR <	OOR <				50
IL-12p70 (56)	X33	A11	0	12	2			OOR <	OOR <				67
IL-12p70 (56)	X33	A12	0	12	2			OOR <	OOR <				69
IL-12p70 (56)	X34	B11	0	15	5			OOR <	*30.37				63
IL-12p70 (56)	X34	B12	0	14	4			OOR <	*11.71				72
IL-12p70 (56)	X35	C11	0	14	4			OOR <	*11.71				65
IL-12p70 (56)	X35	C12	0	12	2			OOR <	OOR <				60
IL-12p70 (56)	X36	D11	0	13	3			OOR <	OOR <				53
IL-12p70 (56)	X36	D12	0	12	2			OOR <	OOR <				60
IL-12p70 (56)	X37	E11	0	12	2			OOR <	OOR <				57
IL-12p70 (56)	X37	E12	0	13	3			OOR <	OOR <				64
IL-12p70 (56)	X38	F11	0	11	1			OOR <	OOR <				53
IL-12p70 (56)	X38	F12	0	12	2			OOR <	OOR <				83
IL-12p70 (56)	X39	G11	0	16.5	6.5			50.63	50.63				60
IL-12p70 (56)	X39	G12	0	17	7			56.52	56.52				61
IL-12p70 (56)	X40	H11	0	13	3			OOR <	OOR <				72
IL-12p70 (56)	X40	H12	0	13	3			OOR <	OOR <				54
Sampling Errors: 1 - Low bead #; 2 - Agg beads; 3 - Classify %; 4 - Region selection; 5 - Platform temperature
*** = Value not available; --- = Designated as an outlier
*Value = Value extrapolated beyond standard range
OOR = Out of Range; OOR> = Out of Range Above; OOR< = Out of Range Below
Exp Conc = Expected Concentration; Obs Conc = Observed Concentration
Conc in Range = Unknown sample concentrations within range where standards recovery is 70-130%
Conc In Range = 44.390 to 30734.518 (equivalent to 6.0 to 9779.0 FI - Bkgd)
Concentration Units = pg/ml
Regression Type: Logistic - 5PL
Std. Curve: FI = 3.68027 + (25036.7 - 3.68027) / ((1 + (Conc / 22474.6)^-0.892553))^1.66967
FitProb. = 0.7701, ResVar. = 0.2612
