# Supplementary material for: Comparison of antimicrobial photodynamic therapy protocols as adjunct treatment in the management of initial pericoronitis: a randomized, controlled, double-blind clinical trial
Source: Clin Oral Investig. 2026 May 7;30(6):218. doi: 10.1007/s00784-026-06898-5 (PMC13152969; doi:10.1007/s00784-026-06898-5)
Supplement: Supplementary file 2 — Supplementary Material 2 [file 784_2026_6898_MOESM2_ESM.xlsx]

## Sheet: pain-mounthopening
dorI_A	dorF_A	dorI_B	dorF_B	aberI_A	aberF_A	aberI_B	aberF_B
8	18	34	6	35.87	40.46	40.71	47.68
23	9	46	16	35.45	51.16	43.57	45.83
18	0	73	0	51.49	56.05	44.49	44.85
10	0	80	4	53.87	52.3	37.22	35.48
39	28	36	0	54.14	51.22	41.86	45.83
24	4	32	1	48	49	41.26	45.27
45	6	21	50	49	54	56	59
54	7	71	0	52	63	24	37
61	0	42	10	29	50	41	51
33	0	9	3	33.05	42.53	35	46
35	7	58	64	31	39	50	48
30	6	27	0	55	56	52.68	54.4
65	0	50	20	39	46	45.18	47.3
34	36	10	0	50	50	52	52
10	3	15	0	52	55	44	49
57	12	10	0	52	52	49	49
17	10	17	0	47	47	57	67

## Sheet: Tfsaliva
TFsalivaIA	TFsalivaFA	TFsalivaIB	Tfsaliva FB
1760.33	5477.72	1100.72	1.135
1651.01	4365.88	3566.25	4207.15
190.835	1006.14	489.615	380.755
5231.82	461.085	130.98	11.66
50.03	2569.32	1347.64	1103.93
1973.59	418.96	194.97	14.12
2.875	0.405	1413.47	878.96
2126.59	2240.95	9.475	15.875
3906.42	2814.77	2125.33	1648.38
1595.2	241.04	34.165	58.745
526.42	985.97	2224.32	2070.32
1014.09	1594.02	5.56	59.505
1002.57	1111.41	477.43	1445.31
1301.35	1795.98	3507.11	2596.36
2778.33	954.985	4.23	1.35
2461.53	1.83
94.115	2385.09	319.085	58.865

## Sheet: Tfbiofilme
TFbiofilmeIA	TFbiofilmeFA	TFbiofilmeIB	TFbiofilmeFB
122.19	180.89	10.44	55.14
7410.68	34143.1	16750.5	7480.81
983509	72786.1	38.26	28.69
3609.57	5903.01	855.82	4600.84
72.8	78.29	91.2	1948
5247.83	1037.02	321.55	11517.9
2.43	392.68	7023.37	392.68
14.77	43.77	369.83	331.52
15349.1	13262.3	5925.45	386.17
4.8	30.3	1144.16	805.74
12.43	10.05	9.35	15.47
430191	116673	70.42	25.42
40387.4	13171.9	11471.1	1599.81
26.88	171.31	121234	124151
458476	207464	4.08	25.97
412361	99890	2481.45	1333.33
2.51	7.1	9756.22	3104.07

## Sheet: Universalsaliva
Um.salivaIA	UnsalivaFA	UnsalivaIB	UnsalivaFB
127553195	21657149	284904595	177046582
112150707	64968376	179280145	174776907
717081945	284904595	34847023	10072855
77197001	160753907	67796470	134193857
18857352	21028812	36691560	694787545
17467634	13634462	27638185	3087481
123659609	79606090	58801678	170881371
212482709	489729934	214528459	68877865
94691565	65206861	778326834	321737684
70220203	2098981092	134346139	46525156
100446253	74485315	165118984	57883040
229363168	39681366	32396337	75558943
6359364	10972047	44130216	243563116
138933429	150875729	11078343	2190400
117442879	572916091	206618129	35354891
17362789	436548691	744119541	82996672
10518509	30997970	480040841	163087741

## Sheet: UniversalBiofilme
UnBiofilmeIA	UnbiofilemFA	UnbiofilmeIB	UnbiofilmeFB
20625	32363	0	11029
1478321	6824807	3346296	15292348
19669794	14553408	3838	1952
718100	1176789	167350	916355
10747	11843	60496	22997567
1049566	207405	1404675	78537
487	78537	73867	66305
2955	8755	1185091	77234
3069830	2652460	228832	161148
960	6060	1871	3094
86038250	23334573	14084	5084
8077485	2634382	2294227	319963
5377	34263	24246879	24830295
91695243	41492759	816	5195
82472188	19978004	2487	2011
275865	3212751	496291	266667
14425	385786	1951245	620814
